# Supplementary material for: Liver injury in hospitalized patients with COVID-19: An International observational cohort study
Source: PLoS One. 2023 Sep 13;18(9):e0277859. doi: 10.1371/journal.pone.0277859 (PMC10499210; doi:10.1371/journal.pone.0277859)
Supplement: S1 File — (XLSX) [file pone.0277859.s006.xlsx]

## Sheet: ISARIC Collaborators
Lead collaborator name and email	Institution
Laura Merson; laura.merson@ndm.ox.ac.uk	University of Oxford, United Kingdom
Collaborator name	Institution
Carolien van Netten	Adrz, Netherlands
Christian Prebensen	Akershus University Hospital, Norway
Jan-Erik Berdal	Akershus University Hospital, Norway
Arianne Joy Corpuz	Al-Adan Hospital, Kuwait
Huda Alfoudri	Al-Adan Hospital, Kuwait
Mohammad Shamsah	Al-Adan Hospital, Kuwait
Tala Al-dabbous	Al-Adan Hospital, Kuwait
Abdulrahman Al-Fares	Al-Amiri & Jaber Al-Ahmed Hospitals, Kuwait
Dori-Ann Martin	Alberta Children's Hospital, Canada
Anant Kataria	All India Institute of Medical Sciences, India
Budha Charan Singh	All India Institute of Medical Sciences, India
Moirangthem Bikram Singh	All India Institute of Medical Sciences, India
Pathik Dhanger	All India Institute of Medical Sciences, India
Prasan Kumar Panda	All India Institute of Medical Sciences, India
Michael Collins	Allegheny General Hospital, United States of America
Subbarao Elapavaluru	Allegheny General Hospital, United States of America
Machteld Van der Feltz	Alrijne Hospital, Netherlands
Nathalie M. Delfos	Alrijne Hospital, Netherlands
Nagarajan Ramakrishnan	Apollo Hospitals Chennai, India
Pavan Kumar Vecham	Apollo Hospitals Chennai, India
Bharath Kumar Tirupakuzhi Vijayaraghavan	Apollo Main Hospital, India
Rachael Parke	Auckland City Hospital (CVICU), New Zealand
Henk Vanoverschelde	AZ Maria Middelares, Belgium
Jan Heerman	AZ Maria Middelares, Belgium
Nicky Van Der Vekens	AZ Maria Middelares, Belgium
Steffi Ryckaert	AZ Maria Middelares, Belgium
Stijn Van de Velde	AZ Maria Middelares, Belgium
Dan Meyer	Baylor Scott & White Health, United States of America
Margarite Grable	Baylor Scott & White Health, United States of America
Aldo Rafael	Baylor University Medical Centre, United States of America
Arthur Garan	Beth Israel Deaconess Medical Center, United States of America
Edward Wilson Grandin	Beth Israel Deaconess Medical Center, United States of America
Jose I Nunez	Beth Israel Deaconess Medical Center, United States of America
Tiago Reyes	Beth Israel Deaconess Medical Center, United States of America
Derbrenn OConnor	Bon Secours Hospital, Ireland
Marianne Fraher	Bon Secours Hospital, Ireland
Brenda Reeve	Brantford General Hospital, Canada
Mary Copland	Brantford General Hospital, Canada
William Dechert	Brantford General Hospital, Canada
Marina Wainstein	Caja Nacional De Salud, Bolivia
Nicholas Yuri Barbosa	Caja Nacional De Salud, Bolivia
Rolando Claure-Del Granado	Caja Nacional De Salud, Bolivia
Anton Prinssen	Canisius Wilhelmina Ziekenhuis, Netherlands
Mirjam Evers	Canisius Wilhelmina Ziekenhuis, Netherlands
Oscar Hoiting	Canisius Wilhelmina Ziekenhuis, Netherlands
Anthony L. Loschner	Carilion Clinic, United States of America
Mark Joseph	Carilion Clinic, United States of America
Megan Coles	Carilion Clinic, United States of America
Dounia Bouhmani	Centre hospitalier de l'universitÃ© de MontrÃ©al, Canada
Hubert Tessier-Grenier	Centre hospitalier de l'universitÃ© de MontrÃ©al, Canada
François Martin Carrier	Centre hospitalier de l'université de Montréal, Canada
Juliette Duthoit	Centre Hospitalier de Tourcoing, France
Carlos Alexandre Antunes de Brito	Centro de Pesquisa Aggeu Magalhães, Brazil
Carolline Araujo	Centro de Pesquisa Aggeu Magalhães, Brazil
Celina Turchi Martelli	Centro de Pesquisa Aggeu Magalhães, Brazil
Claudio Duarte Fonseca	Centro de Pesquisa Aggeu Magalhães, Brazil
Cynthia Braga	Centro de Pesquisa Aggeu Magalhães, Brazil
Marcela Vieira Freire	Centro de Pesquisa Aggeu Magalhães, Brazil
Rafael Freitas de Oliveira França	Centro de Pesquisa Aggeu Magalhães, Brazil
Filipa Sequeira	Centro Hospitalar de Leiria, Portugal
Ana Isabel de Pinho Oliveira	Centro Hospitalar de Tondela-Viseu, Portugal
Carla Eira	Centro Hospitalar de Tondela-Viseu, Portugal
Luís Patrão	Centro Hospitalar de Tondela-Viseu, Portugal
Bruno Sarmento Banheiro	Centro Hospitalar Universitário do Algarve, Portugal
Irene Aragao	Centro Hospitalar Universitário do Porto (CHUP), Portugal
Maria Joao Silva	Centro Hospitalar Universitário do Porto (CHUP), Portugal
Ana L Rios	Centro Hospitalar Vila Nova de Gaia/Espinho, Portugal
Diana Adrião	Centro Hospitalar Vila Nova de Gaia/Espinho, Portugal
Raul Neto	Centro Hospitalar Vila Nova de Gaia/Espinho, Portugal
Tatiana Fonseca	Centro Hospitalar Vila Nova de Gaia/Espinho, Portugal
Ryuzo Abe	Chiba University Hospital, Japan
Courtney Greene	Children's Health Ireland, Ireland
Emma Clarke	Children's Health Ireland, Ireland
Emma Costigan	Children's Health Ireland, Ireland
Jenny Lennon	Children's Health Ireland, Ireland
Paul McNally	Children's Health Ireland, Ireland
Rachel Cregan	Children's Health Ireland, Ireland
Patrick Archambault	CISSS ChaudiÃ¨re-Appalaches, Canada
Michael Piagnerelli	Civil Hospital Marie Curie, Belgium
Patrick Biston	Civil Hospital Marie Curie, Belgium
Abhijit Duggal	Cleveland Clinic, Ohio, United States of America
Alexander King	Cleveland Clinic, Ohio, United States of America
Omar Mehkri	Cleveland Clinic, Ohio, United States of America
Stuart Houltham	Cleveland Clinic, Ohio, United States of America
Sudhir Krishnan	Cleveland Clinic, Ohio, United States of America
Hernando Torres-Zevallos	Clínica Internacional, Peru
Rodrigo Diaz	Clinica Las Condes, Chile
Eder Caceres	Clinica Universidad de La Sabana, Colombia
Esteban Garcia-Gallo	Clinica Universidad de La Sabana, Colombia
Ingrid G. Bustos	Clinica Universidad de La Sabana, Colombia
Lina Morales Cely	Clinica Universidad de La Sabana, Colombia
Luis Felipe Reyes	Clinica Universidad de La Sabana, Colombia
Claudia Montes	Clinica Valle de Lilli, Colombia
Diego Fernando Bautista Rincon	Clinica Valle de Lilli, Colombia
Julian Chica	Clinica Valle de Lilli, Colombia
Matthew Cummings	Columbia University, United States of America
Max O'Donnell	Columbia University, United States of America
Elena Molinos	Comissão de Ética - Unidade Local de Saúde de Matosinhos, Portugal
Inês Carqueja	Comissão de Ética - Unidade Local de Saúde de Matosinhos, Portugal
João Camões	Comissão de Ética - Unidade Local de Saúde de Matosinhos, Portugal
Sílvia Ferreira	Comissão de Ética - Unidade Local de Saúde de Matosinhos, Portugal
Marcel van den Berge	Coöperatie Medisch Specialistisch Bedrijf, Netherlands
Amy Stone	Cork University Hospital, Ireland
Annmarie O Callaghan	Cork University Hospital, Ireland
Colleen Curran	Cork University Hospital, Ireland
Deirdre Flynn	Cork University Hospital, Ireland
Dorothy Breen	Cork University Hospital, Ireland
Edmund Manning	Cork University Hospital, Ireland
Fionnuala O Brien	Cork University Hospital, Ireland
Jean Foley	Cork University Hospital, Ireland
Jennifer Connolly	Cork University Hospital, Ireland
Lisa Mc Sweeney	Cork University Hospital, Ireland
Maeve Kelsey	Cork University Hospital, Ireland
Niamh Kelly	Cork University Hospital, Ireland
Shaunagh Browne	Cork University Hospital, Ireland
Abigail Beane	Critical Care Asia network, Portugal
Rashan Haniffa	Critical Care Asia network, Portugal
Fabio S. Taccone	CUB-Hopital Erasme, Belgium
Jason Bouziotis	CUB-Hopital Erasme, Belgium
Jean-Charles Preiser	CUB-Hopital Erasme, Belgium
Jean-Christophe Goffard	CUB-Hopital Erasme, Belgium
Lara Absil	CUB-Hopital Erasme, Belgium
Morgane Snacken	CUB-Hopital Erasme, Belgium
Sabine Cornelis	CUB-Hopital Erasme, Belgium
Gry Kloumann Bekken	Drammen Hospital, Norway
Karl Erik Müller	Drammen Hospital, Norway
Lars Heggelund	Drammen Hospital, Norway
Albert Groenendijk	Erasmus Medical Centre, Netherlands
Annelies Verbon	Erasmus Medical Centre, Netherlands
Arfan Ikram	Erasmus Medical Centre, Netherlands
Fernando Augusto Bozza	FioCruz, Brazil
Grazielle Viana Ramos	FioCruz, Brazil
Alberto Zanella	Fondazione IRCCS Cà Granda, Italy
Antonio Pesenti	Fondazione IRCCS Cà Granda, Italy
Giacomo Grasselli	Fondazione IRCCS Cà Granda, Italy
Mauro Panigada	Fondazione IRCCS Cà Granda, Italy
Michela Leone	Fondazione IRCCS Cà Granda, Italy
Sebastiano Maria Colombo	Fondazione IRCCS Cà Granda, Italy
Cassidy Codan	Foothills Medical Centre, Canada
Bianca Boxma	Franciscus Gasthuis & Vlietland, Netherlands
David S.Y. Ong	Franciscus Gasthuis & Vlietland, Netherlands
Evert-Jan Wils	Franciscus Gasthuis & Vlietland, Netherlands
Sanne Wesselius	Franciscus Gasthuis & Vlietland, Netherlands
Koji Hoshino	Fukuoka University, Japan
Kota Hoshino	Fukuoka University, Japan
Leonardo Salazar	Fundación Cardiovascular de Colombia, Colombia
Aine McCarthy	Galway University Hospital, Ireland
Bairbre McNicholas	Galway University Hospital, Ireland
Claire Kelly	Galway University Hospital, Ireland
Eibhlin Higgins	Galway University Hospital, Ireland
Elmi Theron	Galway University Hospital, Ireland
Fadi-Fadi Qutishat	Galway University Hospital, Ireland
Hassan Tawfik	Galway University Hospital, Ireland
Helen Tuite	Galway University Hospital, Ireland
Jack Song Chia	Galway University Hospital, Ireland
John Bourke	Galway University Hospital, Ireland
John G. Laffey	Galway University Hospital, Ireland
John Robert Sheenan	Galway University Hospital, Ireland
Lamees Kayyali	Galway University Hospital, Ireland
Laura Walsh	Galway University Hospital, Ireland
Maeve Kernan	Galway University Hospital, Ireland
Maeve Ryan	Galway University Hospital, Ireland
Maria Boylan	Galway University Hospital, Ireland
Michael Maxwell	Galway University Hospital, Ireland
Minahel Atif	Galway University Hospital, Ireland
Niamh Ni Leathlobhair	Galway University Hospital, Ireland
Osama Metwally	Galway University Hospital, Ireland
Petra Bryda	Galway University Hospital, Ireland
Ritika Ranjan	Galway University Hospital, Ireland
Seamus Daly	Galway University Hospital, Ireland
Sean Donohue	Galway University Hospital, Ireland
Senthilkumar Alegesan	Galway University Hospital, Ireland
Siobhan Casey	Galway University Hospital, Ireland
Yoann Donohue	Galway University Hospital, Ireland
Jelmer Talsma	Gelre Hospitals, Netherlands
Pleun Terpstra	Gelre Hospitals, Netherlands
Tjard Schermer	Gelre Hospitals, Netherlands
Nadia Baig	Grande Prairie Queen Elizabeth II, Canada
Pierre-Marc Villeneuve	Grey Nun's Community Hospital, Canada
Christel Arnold-Day	Groote Schuur Hospital, South Africa
David Thomson	Groote Schuur Hospital, South Africa
Ali Ait Hssain	Hamad General Hospital, Qatar
Jeffrey Aliudin	Hamad General Hospital, Qatar
Joy Ann Villanueva	Hamad General Hospital, Qatar
Sara Taleb	Hamad General Hospital, Qatar
Ethan Kurtzman	Hartford HealthCare, United States of America
Elias Iosifidis	Hippokration Hospital, Greece
Emmanuel Roilides	Hippokration Hospital, Greece
Parthena Savvidou	Hippokration Hospital, Greece
Catherine Blier	Hôpital de l'Enfant-Jésus, Canada
David Bellemare	Hôpital de l'Enfant-Jésus, Canada
Daniel Ivulich	Hospital Aleman, Argentina
Javier Osatnik	Hospital Aleman, Argentina
Patricia Patricio	Hospital Beatriz Ângelo, Portugal
Ana Motos	Hospital Clinic de Barcelona, Spain
Antoni Torres	Hospital Clinic de Barcelona, Spain
Agostinho Monteiro	Hospital Curry Cabral - Intensive Care Unit - UCIP7, Portugal
Ana Martins	Hospital Curry Cabral - Intensive Care Unit - UCIP7, Portugal
António Mesquita	Hospital Curry Cabral - Intensive Care Unit - UCIP7, Portugal
Bernardo Ferreira	Hospital Curry Cabral - Intensive Care Unit - UCIP7, Portugal
Carlos Pimentel	Hospital Curry Cabral - Intensive Care Unit - UCIP7, Portugal
Catarina Espírito Santo	Hospital Curry Cabral - Intensive Care Unit - UCIP7, Portugal
Catarina Pires	Hospital Curry Cabral - Intensive Care Unit - UCIP7, Portugal
César Vieira	Hospital Curry Cabral - Intensive Care Unit - UCIP7, Portugal
Daniela Guerreiro	Hospital Curry Cabral - Intensive Care Unit - UCIP7, Portugal
Diogo Borges	Hospital Curry Cabral - Intensive Care Unit - UCIP7, Portugal
Diogo Lopes	Hospital Curry Cabral - Intensive Care Unit - UCIP7, Portugal
Filipa Cardoso	Hospital Curry Cabral - Intensive Care Unit - UCIP7, Portugal
Filipe Cardoso	Hospital Curry Cabral - Intensive Care Unit - UCIP7, Portugal
Hugo Inácio	Hospital Curry Cabral - Intensive Care Unit - UCIP7, Portugal
Joana Alves Cabrita	Hospital Curry Cabral - Intensive Care Unit - UCIP7, Portugal
Joana Ferrão	Hospital Curry Cabral - Intensive Care Unit - UCIP7, Portugal
João Estevão	Hospital Curry Cabral - Intensive Care Unit - UCIP7, Portugal
João Teixeira	Hospital Curry Cabral - Intensive Care Unit - UCIP7, Portugal
Jorge Dantas	Hospital Curry Cabral - Intensive Care Unit - UCIP7, Portugal
Jorge Fernandes	Hospital Curry Cabral - Intensive Care Unit - UCIP7, Portugal
Jorge Paulos	Hospital Curry Cabral - Intensive Care Unit - UCIP7, Portugal
José Casimiro	Hospital Curry Cabral - Intensive Care Unit - UCIP7, Portugal
José Ramalho	Hospital Curry Cabral - Intensive Care Unit - UCIP7, Portugal
Juliana Damas	Hospital Curry Cabral - Intensive Care Unit - UCIP7, Portugal
Luís Val-Flores	Hospital Curry Cabral - Intensive Care Unit - UCIP7, Portugal
Maria Amaral	Hospital Curry Cabral - Intensive Care Unit - UCIP7, Portugal
Mariana Cascão	Hospital Curry Cabral - Intensive Care Unit - UCIP7, Portugal
Marília Andreia Fernandes	Hospital Curry Cabral - Intensive Care Unit - UCIP7, Portugal
Mário Ferraz	Hospital Curry Cabral - Intensive Care Unit - UCIP7, Portugal
Marta Torre	Hospital Curry Cabral - Intensive Care Unit - UCIP7, Portugal
Nuno Germano	Hospital Curry Cabral - Intensive Care Unit - UCIP7, Portugal
Pedro Faria	Hospital Curry Cabral - Intensive Care Unit - UCIP7, Portugal
Rita Alves	Hospital Curry Cabral - Intensive Care Unit - UCIP7, Portugal
Rui Caetano Garcês	Hospital Curry Cabral - Intensive Care Unit - UCIP7, Portugal
Rui Pereira	Hospital Curry Cabral - Intensive Care Unit - UCIP7, Portugal
Sara Machado	Hospital Curry Cabral - Intensive Care Unit - UCIP7, Portugal
Sofia Cardoso	Hospital Curry Cabral - Intensive Care Unit - UCIP7, Portugal
Tânia Sequeira	Hospital Curry Cabral - Intensive Care Unit - UCIP7, Portugal
Tiago Isidoro	Hospital Curry Cabral - Intensive Care Unit - UCIP7, Portugal
Maisa Guimarães de Castro	Hospital de Amor, Brazil
Carlos M. Luna	Hospital de Clínicas, Argentina
Fernando Rainieri	Hospital de Clínicas, Argentina
Claudina Cruz	Hospital de Curry Cabral - Infectious Diseases, Portugal
Diana Póvoas	Hospital de Curry Cabral - Infectious Diseases, Portugal
Heidi Gruner	Hospital de Curry Cabral - Internal Medicine, Portugal
André Roberto	Hospital de São José -U.U.M., Portugal
Cleide Barrigoto	Hospital de São José -U.U.M., Portugal
João Melo Alves	Hospital de São José -U.U.M., Portugal
João Oliveira	Hospital de São José -U.U.M., Portugal
Lucia Proença	Hospital de São José -U.U.M., Portugal
Luís Bento	Hospital de São José -U.U.M., Portugal
Sara Ventura	Hospital de São José -U.U.M., Portugal
Simão Rodeia	Hospital de São José -U.U.M., Portugal
Cecilia Canepa	Hospital del Mar, Spain
Joan Gómez-Junyent	Hospital del Mar, Spain
Juan Pablo Horcajada	Hospital del Mar, Spain
Judit Villar	Hospital del Mar, Spain
Silvia Castañeda	Hospital del Mar, Spain
Alexandros Cavayas	Hospital du Sacre Coeur, Canada
Mathilde Duplaix	Hospital du Sacre Coeur, Canada
Virginie Williams	Hospital du Sacre Coeur, Canada
Filipa Brás Monteiro	Hospital Egas Moniz, Portugal
Nestor Luque	Hospital Emergencia Ate Vitarte, Peru
Alessandra Notari	Hospital Escola da Universidade Federal de Pelotas, Brazil
Caren Friedrich	Hospital Escola da Universidade Federal de Pelotas, Brazil
Ana Chora Sousa	Hospital Espírito Santo de Évora, Portugal
Chantre Lima	Hospital Espírito Santo de Évora, Portugal
Maria Ines Ribeiro	Hospital Espírito Santo de Évora, Portugal
Nelson Cardoso	Hospital Espírito Santo de Évora, Portugal
Silvia Lourenco	Hospital Espírito Santo de Évora, Portugal
Ruth N. Jorge García	Hospital Nuestra Señora de Gracia, Spain
Ana Raquel Maia	Hospital Professor Doutor Fernando Fonseca, Portugal
Isabel Ferreira	Hospital Professor Doutor Fernando Fonseca, Portugal
Joao Joao Mendes	Hospital Professor Doutor Fernando Fonseca, Portugal
Luis Melo	Hospital Professor Doutor Fernando Fonseca, Portugal
Nuno Martins	Hospital Professor Doutor Fernando Fonseca, Portugal
Priscila Diaz	Hospital Professor Doutor Fernando Fonseca, Portugal
Maria Sousa Uva	Hospital Santa Maria, Centro Hospitalar Universitário Lisboa Norte, Portugal
Marta Sousa	Hospital Santa Maria, Centro Hospitalar Universitário Lisboa Norte, Portugal
Renato Reis	Hospital Santa Maria, Centro Hospitalar Universitário Lisboa Norte, Portugal
Susana Fernandes	Hospital Santa Maria, Centro Hospitalar Universitário Lisboa Norte, Portugal
Ivo Castro	Hospital São Francisco Xavier, Portugal
Jose Pedro Cidade	Hospital São Francisco Xavier, Portugal
Pedro Povoa	Hospital São Francisco Xavier, Portugal
Vicente Souza-Dantas	Hospital Universitário Clementino Fraga Filho, Brazil
Diego Franch-Llasat	Hospital Verge de la Cinta, Spain
Ferran Roche-Campo	Hospital Verge de la Cinta, Spain
Flávio Marino	Hospital Vila Franca de Xira, Portugal
Anna Greti Everding	Hospitales Puerta de Hierro, Mexico
Benigno Ferreira	Hospitales Puerta de Hierro, Mexico
Toni Duculan	Houston Methodist Hospital, United States of America
Michele Petrovic	Humber River Hospital, Canada
Hiroaki Shimizu	Hyogo Prefectural Kakogawa Medical Center, Japan
Deepak Vijayan	Indian Registry of IntenSive care (IRIS), India
Mehul Desai	INOVA Fairfax Medical Center, United States of America
Adam Nowinski	Institute of TB and Lung Diseases, Poland
Katarzyna Lewandowska	Institute of TB and Lung Diseases, Poland
Ana Freitas Ribeiro	Instituto de Infectologia Emílio Ribas, Brazil
Caroline Martins Rego	Instituto de Infectologia Emílio Ribas, Brazil
Ceila Maria Sant`Ana Malaque	Instituto de Infectologia Emílio Ribas, Brazil
Claudia Figueiredo-Mello	Instituto de Infectologia Emílio Ribas, Brazil
Jaques Sztajnbok	Instituto de Infectologia Emílio Ribas, Brazil
José Ernesto Vidal	Instituto de Infectologia Emílio Ribas, Brazil
Marina Lanza	Instituto de Infectologia Emílio Ribas, Brazil
Nidyanara Castanheira	Instituto de Infectologia Emílio Ribas, Brazil
Paula Custodio	Instituto de Infectologia Emílio Ribas, Brazil
Renata Barbalho	Instituto de Infectologia Emílio Ribas, Brazil
Roberta Cavalin	Instituto de Infectologia Emílio Ribas, Brazil
Larissa Oliveira	Instituto do Coração da Universidade de São Paulo (INCOR), Brazil
Claudia Sepulveda	Instituto Nacional Del Tórax, Chile
Francisco Arancibia	Instituto Nacional Del Tórax, Chile
Miguel Zambrano	Instituto Nacional Del Tórax, Chile
Ricardo Fritz	Instituto Nacional Del Tórax, Chile
Antonio Arcadipane	Istituto Mediterraneo per i Trapianti e Terapie ad Alta Specializzazione, Italy
Chiara Vitiello	Istituto Mediterraneo per i Trapianti e Terapie ad Alta Specializzazione, Italy
Claudia Bianco	Istituto Mediterraneo per i Trapianti e Terapie ad Alta Specializzazione, Italy
Gennaro Martucci	Istituto Mediterraneo per i Trapianti e Terapie ad Alta Specializzazione, Italy
Giovanna Occhipinti	Istituto Mediterraneo per i Trapianti e Terapie ad Alta Specializzazione, Italy
Giovanna Panarello	Istituto Mediterraneo per i Trapianti e Terapie ad Alta Specializzazione, Italy
Matteo Rossetti	Istituto Mediterraneo per i Trapianti e Terapie ad Alta Specializzazione, Italy
Jae Burm Kim	Keimyung University Dong San Hospital, South Korea
Nobuya Kitamura	Kimitsu Chuo Hospital, Japan
Eman Al Qasim	King Abdulaziz Medical City, Saudi Arabia
Felwa Bin Humaid	King Abdulaziz Medical City, Saudi Arabia
Musharaf Sadat	King Abdulaziz Medical City, Saudi Arabia
Sheryl Ann Abdukahil	King Abdulaziz Medical City, Saudi Arabia
Yaseen Arabi	King Abdulaziz Medical City, Saudi Arabia
Saleh Al Ageel	King Faisal Hospital Research Center, Saudi Arabia
David Maslove	Kingston Health Sciences Centre, Canada
Lars S. Maier	Klinik und Poliklinik für Innere Medizin II, University Hospital Regensburg, Germany
Maximilian Malfertheiner	Klinik und Poliklinik für Innere Medizin II, University Hospital Regensburg, Germany
Johannes Gebauer	Klinikum Passau, Germany
Toshiki Yokoyama	Kouritu Tousei Hospital, Japan
Masaki Yamazaki	Kyoto Prefectural University of Medicine, Japan
Charbel Maroun Eid	La Paz Hospital, Spain
Alejandro Martín-Quiros	La Paz Hospital, Spain
Maria Angelica Rivera Nuñez	La Paz Hospital, Spain
Rosario Maria Torres Santos-Olmo	La Paz Hospital, Spain
Andrew Hershey	Lancaster General Health, United States of America
Eric Gnall	Lankenau Institute of Medical Research, United States of America
Sherry McDermott	Lankenau Institute of Medical Research, United States of America
Makoto Uchiyama	Legacy Emanuel Medical Center, United States of America
Tawnya Ogston	Legacy Emanuel Medical Center, United States of America
Adrien Auvet	L'Institut national de la santé et de la recherche médicale (Inserm), France
Adrien Lemaignen	L'Institut national de la santé et de la recherche médicale (Inserm), France
Agnès Meybeck	L'Institut national de la santé et de la recherche médicale (Inserm), France
Agnès Sommet	L'Institut national de la santé et de la recherche médicale (Inserm), France
Albert Sotto	L'Institut national de la santé et de la recherche médicale (Inserm), France
Aldric Manuel	L'Institut national de la santé et de la recherche médicale (Inserm), France
Alexa Debard	L'Institut national de la santé et de la recherche médicale (Inserm), France
Alexandra Bedossa	L'Institut national de la santé et de la recherche médicale (Inserm), France
Alexandra Coelho	L'Institut national de la santé et de la recherche médicale (Inserm), France
Alexandre Ducancelle	L'Institut national de la santé et de la recherche médicale (Inserm), France
Alexandre Gaymard	L'Institut national de la santé et de la recherche médicale (Inserm), France
Alexandre Hoctin	L'Institut national de la santé et de la recherche médicale (Inserm), France
Ali Hachemi	L'Institut national de la santé et de la recherche médicale (Inserm), France
Aline-Marie Florence	L'Institut national de la santé et de la recherche médicale (Inserm), France
Alpha Diallo	L'Institut national de la santé et de la recherche médicale (Inserm), France
Alphonsine Diouf	L'Institut national de la santé et de la recherche médicale (Inserm), France
Amal Abrous	L'Institut national de la santé et de la recherche médicale (Inserm), France
Amandine Gagneux-Brunon	L'Institut national de la santé et de la recherche médicale (Inserm), France
Amélie Valran	L'Institut national de la santé et de la recherche médicale (Inserm), France
Amina Meziane	L'Institut national de la santé et de la recherche médicale (Inserm), France
André Cabie	L'Institut national de la santé et de la recherche médicale (Inserm), France
Anissa Chair	L'Institut national de la santé et de la recherche médicale (Inserm), France
Anne Conrad	L'Institut national de la santé et de la recherche médicale (Inserm), France
Anne Guillaumot	L'Institut national de la santé et de la recherche médicale (Inserm), France
Anne-Hélène Boivin	L'Institut national de la santé et de la recherche médicale (Inserm), France
Anne-Sophie Boureau	L'Institut national de la santé et de la recherche médicale (Inserm), France
Anne-Sophie Resseguier	L'Institut national de la santé et de la recherche médicale (Inserm), France
Anthony Lemeur	L'Institut national de la santé et de la recherche médicale (Inserm), France
Anthony Nghi	L'Institut national de la santé et de la recherche médicale (Inserm), France
Antoine Cheret	L'Institut national de la santé et de la recherche médicale (Inserm), France
Antoine Khalil	L'Institut national de la santé et de la recherche médicale (Inserm), France
Antoine Kimmoun	L'Institut national de la santé et de la recherche médicale (Inserm), France
Antoine Merckx	L'Institut national de la santé et de la recherche médicale (Inserm), France
Arnaud Scherpereel	L'Institut national de la santé et de la recherche médicale (Inserm), France
Arsène Kpangon	L'Institut national de la santé et de la recherche médicale (Inserm), France
Audrey Barrelet	L'Institut national de la santé et de la recherche médicale (Inserm), France
Aurélie Papadopoulos	L'Institut national de la santé et de la recherche médicale (Inserm), France
Aurélie Veislinger	L'Institut national de la santé et de la recherche médicale (Inserm), France
Aurélie Wiedemann	L'Institut national de la santé et de la recherche médicale (Inserm), France
Aurore Bousquet	L'Institut national de la santé et de la recherche médicale (Inserm), France
Axelle Braconnier	L'Institut national de la santé et de la recherche médicale (Inserm), France
Bénédicte Lefebvre	L'Institut national de la santé et de la recherche médicale (Inserm), France
Bénédicte Rossignol	L'Institut national de la santé et de la recherche médicale (Inserm), France
Benjamin Lefèvre	L'Institut national de la santé et de la recherche médicale (Inserm), France
Benjamine Sarton	L'Institut national de la santé et de la recherche médicale (Inserm), France
Benoît Roze	L'Institut national de la santé et de la recherche médicale (Inserm), France
Benoît Thill	L'Institut national de la santé et de la recherche médicale (Inserm), France
Benoit Visseaux	L'Institut national de la santé et de la recherche médicale (Inserm), France
Bernard Cholley	L'Institut national de la santé et de la recherche médicale (Inserm), France
Bertrand Dussol	L'Institut national de la santé et de la recherche médicale (Inserm), France
Blandine Rammaert	L'Institut national de la santé et de la recherche médicale (Inserm), France
Bouchra Loufti	L'Institut national de la santé et de la recherche médicale (Inserm), France
Brigitte Elharrar	L'Institut national de la santé et de la recherche médicale (Inserm), France
Bruno Levy	L'Institut national de la santé et de la recherche médicale (Inserm), France
Bruno Lina	L'Institut national de la santé et de la recherche médicale (Inserm), France
Bruno Pastene	L'Institut national de la santé et de la recherche médicale (Inserm), France
Camile Bouisse	L'Institut national de la santé et de la recherche médicale (Inserm), France
Camille Couffignal	L'Institut national de la santé et de la recherche médicale (Inserm), France
Carine Roy	L'Institut national de la santé et de la recherche médicale (Inserm), France
Carola Pierobon	L'Institut national de la santé et de la recherche médicale (Inserm), France
Caroline Semaille	L'Institut national de la santé et de la recherche médicale (Inserm), France
Catherine Chakveatze	L'Institut national de la santé et de la recherche médicale (Inserm), France
Catherine Chirouze	L'Institut national de la santé et de la recherche médicale (Inserm), France
Cecile Azoulay	L'Institut national de la santé et de la recherche médicale (Inserm), France
Cécile Goujard	L'Institut national de la santé et de la recherche médicale (Inserm), France
Cécile Mear-Passard	L'Institut national de la santé et de la recherche médicale (Inserm), France
Cécile Tromeur	L'Institut national de la santé et de la recherche médicale (Inserm), France
Cécile Yelnik	L'Institut national de la santé et de la recherche médicale (Inserm), France
Cédric Joseph	L'Institut national de la santé et de la recherche médicale (Inserm), France
Cédric Laouénan	L'Institut national de la santé et de la recherche médicale (Inserm), France
Céline Dorival	L'Institut national de la santé et de la recherche médicale (Inserm), France
Céline Ficko	L'Institut national de la santé et de la recherche médicale (Inserm), France
Céline Michelanglei	L'Institut national de la santé et de la recherche médicale (Inserm), France
Charlene Da Silveira	L'Institut national de la santé et de la recherche médicale (Inserm), France
Charline Vauchy	L'Institut national de la santé et de la recherche médicale (Inserm), France
Charlotte Charpentier	L'Institut national de la santé et de la recherche médicale (Inserm), France
Charlotte Salmon Gandonniere	L'Institut national de la santé et de la recherche médicale (Inserm), France
Christelle Chantalat Auger	L'Institut national de la santé et de la recherche médicale (Inserm), France
Christelle Delmas	L'Institut national de la santé et de la recherche médicale (Inserm), France
Christelle Paul	L'Institut national de la santé et de la recherche médicale (Inserm), France
Christelle Tual	L'Institut national de la santé et de la recherche médicale (Inserm), France
Christian Rabaud	L'Institut national de la santé et de la recherche médicale (Inserm), France
Christophe Rapp	L'Institut national de la santé et de la recherche médicale (Inserm), France
Claire Andrejak	L'Institut national de la santé et de la recherche médicale (Inserm), France
Claire Levy-Marchal	L'Institut national de la santé et de la recherche médicale (Inserm), France
Clara Flateau	L'Institut national de la santé et de la recherche médicale (Inserm), France
Clara Mouton Perrot	L'Institut national de la santé et de la recherche médicale (Inserm), France
Claudine Badr	L'Institut national de la santé et de la recherche médicale (Inserm), France
Clément Le Bihan	L'Institut national de la santé et de la recherche médicale (Inserm), France
Clotilde Allavena	L'Institut national de la santé et de la recherche médicale (Inserm), France
Coline Jaud-Fischer	L'Institut national de la santé et de la recherche médicale (Inserm), France
Coralie Khan	L'Institut national de la santé et de la recherche médicale (Inserm), France
Coralie Tardivon	L'Institut national de la santé et de la recherche médicale (Inserm), France
Corinne Daniel	L'Institut national de la santé et de la recherche médicale (Inserm), France
Cyril Cadoz	L'Institut national de la santé et de la recherche médicale (Inserm), France
Cyril Le Bris	L'Institut national de la santé et de la recherche médicale (Inserm), France
Damien Bouhour	L'Institut national de la santé et de la recherche médicale (Inserm), France
Daniel Mathieu	L'Institut national de la santé et de la recherche médicale (Inserm), France
Danielle Jaafar	L'Institut national de la santé et de la recherche médicale (Inserm), France
David Zucman	L'Institut national de la santé et de la recherche médicale (Inserm), France
Dehbia Benkerrou	L'Institut national de la santé et de la recherche médicale (Inserm), France
Delphine Bachelet	L'Institut national de la santé et de la recherche médicale (Inserm), France
Delphine Bergeaud	L'Institut national de la santé et de la recherche médicale (Inserm), France
Delphine Lariviere	L'Institut national de la santé et de la recherche médicale (Inserm), France
Denis Garot	L'Institut national de la santé et de la recherche médicale (Inserm), France
Denis Malvy	L'Institut national de la santé et de la recherche médicale (Inserm), France
Dewi Guellec	L'Institut national de la santé et de la recherche médicale (Inserm), France
Diane Descamps	L'Institut national de la santé et de la recherche médicale (Inserm), France
Diane Ponscarme	L'Institut national de la santé et de la recherche médicale (Inserm), France
Didier Laureillard	L'Institut national de la santé et de la recherche médicale (Inserm), France
Dominique Deplanque	L'Institut national de la santé et de la recherche médicale (Inserm), France
Dominique Luton	L'Institut national de la santé et de la recherche médicale (Inserm), France
Duc Nguyen	L'Institut national de la santé et de la recherche médicale (Inserm), France
Edouard Soum	L'Institut national de la santé et de la recherche médicale (Inserm), France
Eglantine Ferrand Devouge	L'Institut national de la santé et de la recherche médicale (Inserm), France
Elisa Demonchy	L'Institut national de la santé et de la recherche médicale (Inserm), France
Elisabeth Botelho-Nevers	L'Institut national de la santé et de la recherche médicale (Inserm), France
Elise Artaud-Macari	L'Institut national de la santé et de la recherche médicale (Inserm), France
Elodie Curlier	L'Institut national de la santé et de la recherche médicale (Inserm), France
Elsa Nyamankolly	L'Institut national de la santé et de la recherche médicale (Inserm), France
Emmanuelle Mercier	L'Institut national de la santé et de la recherche médicale (Inserm), France
Eric Delaveuve	L'Institut national de la santé et de la recherche médicale (Inserm), France
Eric D'Ortenzio	L'Institut national de la santé et de la recherche médicale (Inserm), France
Eric Oziol	L'Institut national de la santé et de la recherche médicale (Inserm), France
Eric Senneville	L'Institut national de la santé et de la recherche médicale (Inserm), France
Erwan Fourn	L'Institut national de la santé et de la recherche médicale (Inserm), France
Erwan L'Her	L'Institut national de la santé et de la recherche médicale (Inserm), France
Etienne De Montmollin	L'Institut national de la santé et de la recherche médicale (Inserm), France
Eva Geraud	L'Institut national de la santé et de la recherche médicale (Inserm), France
Eve Defous	L'Institut national de la santé et de la recherche médicale (Inserm), France
Fabrice Laine	L'Institut national de la santé et de la recherche médicale (Inserm), France
Fanny Vuotto	L'Institut national de la santé et de la recherche médicale (Inserm), France
Fara Diop	L'Institut national de la santé et de la recherche médicale (Inserm), France
Félix Djossou	L'Institut national de la santé et de la recherche médicale (Inserm), France
Fernanda Dias Da Silva	L'Institut national de la santé et de la recherche médicale (Inserm), France
Firouzé Bani-Sadr	L'Institut national de la santé et de la recherche médicale (Inserm), France
Florence Jego	L'Institut national de la santé et de la recherche médicale (Inserm), France
Florent Peelman	L'Institut national de la santé et de la recherche médicale (Inserm), France
Florentia Kaguelidou	L'Institut national de la santé et de la recherche médicale (Inserm), France
France Mentré	L'Institut national de la santé et de la recherche médicale (Inserm), France
François Angoulvant	L'Institut national de la santé et de la recherche médicale (Inserm), France
François Bissuel	L'Institut national de la santé et de la recherche médicale (Inserm), France
François Bompart	L'Institut national de la santé et de la recherche médicale (Inserm), France
François Dubos	L'Institut national de la santé et de la recherche médicale (Inserm), France
François Goehringer	L'Institut national de la santé et de la recherche médicale (Inserm), France
François Téoulé	L'Institut national de la santé et de la recherche médicale (Inserm), France
François-Xavier Catherine	L'Institut national de la santé et de la recherche médicale (Inserm), France
François-Xavier Ferrand	L'Institut national de la santé et de la recherche médicale (Inserm), France
François-Xavier Lescure	L'Institut national de la santé et de la recherche médicale (Inserm), France
Gabriel Macheda	L'Institut national de la santé et de la recherche médicale (Inserm), France
Geoffrey Liegeon	L'Institut national de la santé et de la recherche médicale (Inserm), France
Georges Le Falher	L'Institut national de la santé et de la recherche médicale (Inserm), France
Gilles Peytavin	L'Institut national de la santé et de la recherche médicale (Inserm), France
Grégory Corvaisier	L'Institut national de la santé et de la recherche médicale (Inserm), France
Guillame Louis	L'Institut national de la santé et de la recherche médicale (Inserm), France
Guillaume Lingas	L'Institut national de la santé et de la recherche médicale (Inserm), France
Guillaume Martin-Blondel	L'Institut national de la santé et de la recherche médicale (Inserm), France
Guillermo Giordano	L'Institut national de la santé et de la recherche médicale (Inserm), France
Guylaine Castor-Alexandre	L'Institut national de la santé et de la recherche médicale (Inserm), France
Gwenaël Le Moal	L'Institut national de la santé et de la recherche médicale (Inserm), France
Gwenhaël Colin	L'Institut national de la santé et de la recherche médicale (Inserm), France
Hajnal-Gabriela Illes	L'Institut national de la santé et de la recherche médicale (Inserm), France
Hélène Esperou	L'Institut national de la santé et de la recherche médicale (Inserm), France
Hélène Salvator	L'Institut national de la santé et de la recherche médicale (Inserm), France
Hervé Le Nagard	L'Institut national de la santé et de la recherche médicale (Inserm), France
Hikombo Hitoto	L'Institut national de la santé et de la recherche médicale (Inserm), France
Hodane Yonis	L'Institut national de la santé et de la recherche médicale (Inserm), France
Hugo Mouquet	L'Institut national de la santé et de la recherche médicale (Inserm), France
Hugues Aumaitre	L'Institut national de la santé et de la recherche médicale (Inserm), France
Hugues Cordel	L'Institut national de la santé et de la recherche médicale (Inserm), France
Ikram Houas	L'Institut national de la santé et de la recherche médicale (Inserm), France
Ilka Engelmann	L'Institut national de la santé et de la recherche médicale (Inserm), France
Isabelle Delacroix	L'Institut national de la santé et de la recherche médicale (Inserm), France
Isabelle Enderle	L'Institut national de la santé et de la recherche médicale (Inserm), France
Isabelle Fabre	L'Institut national de la santé et de la recherche médicale (Inserm), France
Isabelle Gorenne	L'Institut national de la santé et de la recherche médicale (Inserm), France
Isabelle Hoffmann	L'Institut national de la santé et de la recherche médicale (Inserm), France
Isabelle Michelet	L'Institut national de la santé et de la recherche médicale (Inserm), France
Isabelle Pironneau	L'Institut national de la santé et de la recherche médicale (Inserm), France
Jade Ghosn	L'Institut national de la santé et de la recherche médicale (Inserm), France
Jean Baptiste Assie	L'Institut national de la santé et de la recherche médicale (Inserm), France
Jean Christophe Lucet	L'Institut national de la santé et de la recherche médicale (Inserm), France
Jean-Benoît Arlet	L'Institut national de la santé et de la recherche médicale (Inserm), France
Jean-Charles Gagnard	L'Institut national de la santé et de la recherche médicale (Inserm), France
Jean-Daniel Lelievre	L'Institut national de la santé et de la recherche médicale (Inserm), France
Jean-François Payen	L'Institut national de la santé et de la recherche médicale (Inserm), France
Jean-François Timsit	L'Institut national de la santé et de la recherche médicale (Inserm), France
Jean-Luc Diehl	L'Institut national de la santé et de la recherche médicale (Inserm), France
Jean-Marc Chapplain	L'Institut national de la santé et de la recherche médicale (Inserm), France
Jean-Marie Turmel	L'Institut national de la santé et de la recherche médicale (Inserm), France
Jeanne Sibiude	L'Institut national de la santé et de la recherche médicale (Inserm), France
Jeanne Truong	L'Institut national de la santé et de la recherche médicale (Inserm), France
Jean-Sébastien Hulot	L'Institut national de la santé et de la recherche médicale (Inserm), France
Jérémie Guedj	L'Institut national de la santé et de la recherche médicale (Inserm), France
Jérémie Pasquier	L'Institut national de la santé et de la recherche médicale (Inserm), France
Jérôme Dimet	L'Institut national de la santé et de la recherche médicale (Inserm), France
Jimmy Mullaert	L'Institut national de la santé et de la recherche médicale (Inserm), France
Johann Auchabie	L'Institut national de la santé et de la recherche médicale (Inserm), France
Jules Bauer	L'Institut national de la santé et de la recherche médicale (Inserm), France
Julie Chas	L'Institut national de la santé et de la recherche médicale (Inserm), France
Julie Mankikian	L'Institut national de la santé et de la recherche médicale (Inserm), France
Julien Jabot	L'Institut national de la santé et de la recherche médicale (Inserm), France
Julien Moyet	L'Institut national de la santé et de la recherche médicale (Inserm), France
Julien Poissy	L'Institut national de la santé et de la recherche médicale (Inserm), France
Juliette Patrier	L'Institut national de la santé et de la recherche médicale (Inserm), France
Juliette Romaru	L'Institut national de la santé et de la recherche médicale (Inserm), France
Justine Pages	L'Institut national de la santé et de la recherche médicale (Inserm), France
Karen Delavigne	L'Institut national de la santé et de la recherche médicale (Inserm), France
Karine Bezulier	L'Institut national de la santé et de la recherche médicale (Inserm), France
Karine Faure	L'Institut national de la santé et de la recherche médicale (Inserm), France
Karine Risso	L'Institut national de la santé et de la recherche médicale (Inserm), France
Kazali Enagnon Alidjnou	L'Institut national de la santé et de la recherche médicale (Inserm), France
Kévin Alexandre	L'Institut national de la santé et de la recherche médicale (Inserm), France
Kévin Bouiller	L'Institut national de la santé et de la recherche médicale (Inserm), France
Kévin Didier	L'Institut national de la santé et de la recherche médicale (Inserm), France
Krishna Bhavsar	L'Institut national de la santé et de la recherche médicale (Inserm), France
Laetitia Bodenes	L'Institut national de la santé et de la recherche médicale (Inserm), France
Laure Goubert	L'Institut national de la santé et de la recherche médicale (Inserm), France
Lauren Deconninck	L'Institut national de la santé et de la recherche médicale (Inserm), France
Laurence Bouillet	L'Institut national de la santé et de la recherche médicale (Inserm), France
Laurence Maulin	L'Institut national de la santé et de la recherche médicale (Inserm), France
Laurène Azemar	L'Institut national de la santé et de la recherche médicale (Inserm), France
Laurent Abel	L'Institut national de la santé et de la recherche médicale (Inserm), France
Laurent Bitker	L'Institut national de la santé et de la recherche médicale (Inserm), France
Laurent Guilleminault	L'Institut national de la santé et de la recherche médicale (Inserm), France
Laurent Lefebvre	L'Institut national de la santé et de la recherche médicale (Inserm), France
Laurent Mandelbrot	L'Institut national de la santé et de la recherche médicale (Inserm), France
Laurent Plantier	L'Institut national de la santé et de la recherche médicale (Inserm), France
Laurent Richier	L'Institut national de la santé et de la recherche médicale (Inserm), France
Léo Chenard	L'Institut national de la santé et de la recherche médicale (Inserm), France
Liem Luong	L'Institut national de la santé et de la recherche médicale (Inserm), France
Lila Bouadma	L'Institut national de la santé et de la recherche médicale (Inserm), France
Lionel Piroth	L'Institut national de la santé et de la recherche médicale (Inserm), France
Louis Gerbaud Morlaes	L'Institut national de la santé et de la recherche médicale (Inserm), France
Lucie Le Fevre	L'Institut national de la santé et de la recherche médicale (Inserm), France
Lysa Tagherset	L'Institut national de la santé et de la recherche médicale (Inserm), France
Maïder Pagadoy	L'Institut national de la santé et de la recherche médicale (Inserm), France
Maire-Laure Casanova	L'Institut national de la santé et de la recherche médicale (Inserm), France
Manuel Etienne	L'Institut national de la santé et de la recherche médicale (Inserm), France
Manuel Rosa-Calatrava	L'Institut national de la santé et de la recherche médicale (Inserm), France
Marc Fabre	L'Institut national de la santé et de la recherche médicale (Inserm), France
Marc Lambert	L'Institut national de la santé et de la recherche médicale (Inserm), France
Marc Leone	L'Institut national de la santé et de la recherche médicale (Inserm), France
Margaux Isnard	L'Institut national de la santé et de la recherche médicale (Inserm), France
Marie Bartoli	L'Institut national de la santé et de la recherche médicale (Inserm), France
Marie Gominet	L'Institut national de la santé et de la recherche médicale (Inserm), France
Marie Lachatre	L'Institut national de la santé et de la recherche médicale (Inserm), France
Marie Lacoste	L'Institut national de la santé et de la recherche médicale (Inserm), France
Marie Lagrange	L'Institut national de la santé et de la recherche médicale (Inserm), France
Marie Langelot-Richard	L'Institut national de la santé et de la recherche médicale (Inserm), France
Marie Rafiq	L'Institut national de la santé et de la recherche médicale (Inserm), France
Marie-Capucine Tellier	L'Institut national de la santé et de la recherche médicale (Inserm), France
Marie-Charlotte Chopin	L'Institut national de la santé et de la recherche médicale (Inserm), France
Marie-Christine Carret	L'Institut national de la santé et de la recherche médicale (Inserm), France
Marielle Boyer-Besseyre	L'Institut national de la santé et de la recherche médicale (Inserm), France
Marielle Buisson	L'Institut national de la santé et de la recherche médicale (Inserm), France
Marie-Pierre Debray	L'Institut national de la santé et de la recherche médicale (Inserm), France
Marina Esposito-Farese	L'Institut national de la santé et de la recherche médicale (Inserm), France
Marine Beluze	L'Institut national de la santé et de la recherche médicale (Inserm), France
Marine Livrozet	L'Institut national de la santé et de la recherche médicale (Inserm), France
Marion Le Maréchal	L'Institut national de la santé et de la recherche médicale (Inserm), France
Marion Noret	L'Institut national de la santé et de la recherche médicale (Inserm), France
Marion Schneider	L'Institut national de la santé et de la recherche médicale (Inserm), France
Marion Zabbe	L'Institut national de la santé et de la recherche médicale (Inserm), France
Marlène Murris	L'Institut national de la santé et de la recherche médicale (Inserm), France
Martin Guego	L'Institut national de la santé et de la recherche médicale (Inserm), France
Martin Martinot	L'Institut national de la santé et de la recherche médicale (Inserm), France
Martine Remy	L'Institut national de la santé et de la recherche médicale (Inserm), France
Mathieu Blot	L'Institut national de la santé et de la recherche médicale (Inserm), France
Mathieu Lesouhaitier	L'Institut national de la santé et de la recherche médicale (Inserm), France
Mathieu Mattei	L'Institut national de la santé et de la recherche médicale (Inserm), France
Mathilde Desvallées	L'Institut national de la santé et de la recherche médicale (Inserm), France
Matthieu Revest	L'Institut national de la santé et de la recherche médicale (Inserm), France
Maude Bouscambert	L'Institut national de la santé et de la recherche médicale (Inserm), France
Maxime Hentzien	L'Institut national de la santé et de la recherche médicale (Inserm), France
Maximilien Saint-Gilles	L'Institut national de la santé et de la recherche médicale (Inserm), France
Mayka Mergeay-Fabre	L'Institut national de la santé et de la recherche médicale (Inserm), France
Mehdi Mezidi	L'Institut national de la santé et de la recherche médicale (Inserm), France
Mélanie Roriz	L'Institut national de la santé et de la recherche médicale (Inserm), France
Mercé Jourdain	L'Institut national de la santé et de la recherche médicale (Inserm), France
Minerva Cervantes-Gonzalez	L'Institut national de la santé et de la recherche médicale (Inserm), France
Minh Le	L'Institut national de la santé et de la recherche médicale (Inserm), France
Mohammed El Sanharawi	L'Institut national de la santé et de la recherche médicale (Inserm), France
Moïse Machado	L'Institut national de la santé et de la recherche médicale (Inserm), France
Morgane Gilg	L'Institut national de la santé et de la recherche médicale (Inserm), France
Mylène Maillet	L'Institut national de la santé et de la recherche médicale (Inserm), France
Nadège Neant	L'Institut national de la santé et de la recherche médicale (Inserm), France
Nadhem Lafhej	L'Institut national de la santé et de la recherche médicale (Inserm), France
Nadia Ettalhaoui	L'Institut national de la santé et de la recherche médicale (Inserm), France
Nadia Ouamara	L'Institut national de la santé et de la recherche médicale (Inserm), France
Nadir Hadri	L'Institut national de la santé et de la recherche médicale (Inserm), France
Nassima Si Mohammed	L'Institut national de la santé et de la recherche médicale (Inserm), France
Nathalie Allou	L'Institut national de la santé et de la recherche médicale (Inserm), France
Nathalie DeCastro	L'Institut national de la santé et de la recherche médicale (Inserm), France
Nathalie Dournon	L'Institut national de la santé et de la recherche médicale (Inserm), France
Nathalie Gault	L'Institut national de la santé et de la recherche médicale (Inserm), France
Nathalie Pansu	L'Institut national de la santé et de la recherche médicale (Inserm), France
Nathan Peiffer-Smadja	L'Institut national de la santé et de la recherche médicale (Inserm), France
Nicholas Sedillot	L'Institut national de la santé et de la recherche médicale (Inserm), France
Nicolas Benech	L'Institut national de la santé et de la recherche médicale (Inserm), France
Nicolas Carlier	L'Institut national de la santé et de la recherche médicale (Inserm), France
Nicolas Ferriere	L'Institut national de la santé et de la recherche médicale (Inserm), France
Nicolas Terzi	L'Institut national de la santé et de la recherche médicale (Inserm), France
Noémie Mercier	L'Institut national de la santé et de la recherche médicale (Inserm), France
Noémie Tissot	L'Institut national de la santé et de la recherche médicale (Inserm), France
Noémie Vanel	L'Institut national de la santé et de la recherche médicale (Inserm), France
Odile Launay	L'Institut national de la santé et de la recherche médicale (Inserm), France
Olivier Bouchaud	L'Institut national de la santé et de la recherche médicale (Inserm), France
Olivier Epaulard	L'Institut national de la santé et de la recherche médicale (Inserm), France
Olivier Lairez	L'Institut national de la santé et de la recherche médicale (Inserm), France
Olivier Lesens	L'Institut national de la santé et de la recherche médicale (Inserm), France
Olivier Picone	L'Institut national de la santé et de la recherche médicale (Inserm), France
Olivier Robineau	L'Institut national de la santé et de la recherche médicale (Inserm), France
Olivier Sanchez	L'Institut national de la santé et de la recherche médicale (Inserm), France
Olivier Terrier	L'Institut national de la santé et de la recherche médicale (Inserm), France
Oriane Puéchal	L'Institut national de la santé et de la recherche médicale (Inserm), France
Oryane Mabiala	L'Institut national de la santé et de la recherche médicale (Inserm), France
Ouifiya Kafif	L'Institut national de la santé et de la recherche médicale (Inserm), France
Pascal Granier	L'Institut national de la santé et de la recherche médicale (Inserm), France
Patrick Imbert	L'Institut national de la santé et de la recherche médicale (Inserm), France
Patrick Rispal	L'Institut national de la santé et de la recherche médicale (Inserm), France
Patrick Rossignol	L'Institut national de la santé et de la recherche médicale (Inserm), France
Paul Dunand	L'Institut national de la santé et de la recherche médicale (Inserm), France
Paul Henri Wicky	L'Institut national de la santé et de la recherche médicale (Inserm), France
Paul Le Turnier	L'Institut national de la santé et de la recherche médicale (Inserm), France
Paul Loubet	L'Institut national de la santé et de la recherche médicale (Inserm), France
Pauline Caraux-Paz	L'Institut national de la santé et de la recherche médicale (Inserm), France
Philippine Eloy	L'Institut national de la santé et de la recherche médicale (Inserm), France
Pierre Delobel	L'Institut national de la santé et de la recherche médicale (Inserm), France
Pierre Jaquet	L'Institut national de la santé et de la recherche médicale (Inserm), France
Pierre Tattevin	L'Institut national de la santé et de la recherche médicale (Inserm), France
Pierre-Adrien Bolze	L'Institut national de la santé et de la recherche médicale (Inserm), France
Pierre-François Sandrine	L'Institut national de la santé et de la recherche médicale (Inserm), France
Pierre-Marie Roger	L'Institut national de la santé et de la recherche médicale (Inserm), France
Quentin Le Hingrat	L'Institut national de la santé et de la recherche médicale (Inserm), France
Quentin Lepiller	L'Institut national de la santé et de la recherche médicale (Inserm), France
Rachida Ouissa	L'Institut national de la santé et de la recherche médicale (Inserm), France
Rafael Mahieu	L'Institut national de la santé et de la recherche médicale (Inserm), France
Raphaël Borie	L'Institut national de la santé et de la recherche médicale (Inserm), France
Raphaël Favory	L'Institut national de la santé et de la recherche médicale (Inserm), France
Rebecca Hamidfar	L'Institut national de la santé et de la recherche médicale (Inserm), France
Richa Su	L'Institut national de la santé et de la recherche médicale (Inserm), France
Romain Basmaci	L'Institut national de la santé et de la recherche médicale (Inserm), France
Romain Decours	L'Institut national de la santé et de la recherche médicale (Inserm), France
Romain Guery	L'Institut national de la santé et de la recherche médicale (Inserm), France
Rostane Gaci	L'Institut national de la santé et de la recherche médicale (Inserm), France
Roxane Courtois	L'Institut national de la santé et de la recherche médicale (Inserm), France
Ryadh Pokeerbux	L'Institut national de la santé et de la recherche médicale (Inserm), France
Saad Nseir	L'Institut national de la santé et de la recherche médicale (Inserm), France
Sabelline Bouchez	L'Institut national de la santé et de la recherche médicale (Inserm), France
Sabina Kali	L'Institut national de la santé et de la recherche médicale (Inserm), France
Salma Jaafoura	L'Institut national de la santé et de la recherche médicale (Inserm), France
Samira Laribi	L'Institut national de la santé et de la recherche médicale (Inserm), France
Samuel Markowicz	L'Institut national de la santé et de la recherche médicale (Inserm), France
Sandrine Couffin-Cadiergues	L'Institut national de la santé et de la recherche médicale (Inserm), France
Sarah Redl	L'Institut national de la santé et de la recherche médicale (Inserm), France
Sarah Stabler	L'Institut national de la santé et de la recherche médicale (Inserm), France
Sarah Tubiana	L'Institut national de la santé et de la recherche médicale (Inserm), France
Sébastien Preau	L'Institut national de la santé et de la recherche médicale (Inserm), France
Segolène Greffe	L'Institut national de la santé et de la recherche médicale (Inserm), France
Séverine Ansart	L'Institut national de la santé et de la recherche médicale (Inserm), France
Simon Bessis	L'Institut national de la santé et de la recherche médicale (Inserm), France
Simon-Djamel Thiberville	L'Institut national de la santé et de la recherche médicale (Inserm), France
Soizic Le Mestre	L'Institut national de la santé et de la recherche médicale (Inserm), France
Sophie Letrou	L'Institut national de la santé et de la recherche médicale (Inserm), France
Sophie Mahy	L'Institut national de la santé et de la recherche médicale (Inserm), France
Stanislas Rebaudet	L'Institut national de la santé et de la recherche médicale (Inserm), France
Stella Rousset	L'Institut national de la santé et de la recherche médicale (Inserm), France
Stéphane Jaureguiberry	L'Institut national de la santé et de la recherche médicale (Inserm), France
Stéphane Lasry	L'Institut national de la santé et de la recherche médicale (Inserm), France
Stéphane Sallaberry	L'Institut national de la santé et de la recherche médicale (Inserm), France
Stéphanie Cousse	L'Institut national de la santé et de la recherche médicale (Inserm), France
Stéphanie Fry	L'Institut national de la santé et de la recherche médicale (Inserm), France
Sybille Bevilcaqua	L'Institut national de la santé et de la recherche médicale (Inserm), France
Sylvain Diamantis	L'Institut national de la santé et de la recherche médicale (Inserm), France
Sylvie Behilill	L'Institut national de la santé et de la recherche médicale (Inserm), France
Sylvie LeGac	L'Institut national de la santé et de la recherche médicale (Inserm), France
Sylvie Lion-Daolio	L'Institut national de la santé et de la recherche médicale (Inserm), France
Sylvie Van Der Werf	L'Institut national de la santé et de la recherche médicale (Inserm), France
Théo Trioux	L'Institut national de la santé et de la recherche médicale (Inserm), France
Thibault Chiarabini	L'Institut national de la santé et de la recherche médicale (Inserm), France
Thierry Carmoi	L'Institut national de la santé et de la recherche médicale (Inserm), France
Thierry Mazzoni	L'Institut national de la santé et de la recherche médicale (Inserm), France
Thomas Flament	L'Institut national de la santé et de la recherche médicale (Inserm), France
Thomas Guimard	L'Institut national de la santé et de la recherche médicale (Inserm), France
Thomas Maitre	L'Institut national de la santé et de la recherche médicale (Inserm), France
Thomas Perpoint	L'Institut national de la santé et de la recherche médicale (Inserm), France
Tiffany Trouillon	L'Institut national de la santé et de la recherche médicale (Inserm), France
Tiphaine Goulenok	L'Institut national de la santé et de la recherche médicale (Inserm), France
Tristan Gigante	L'Institut national de la santé et de la recherche médicale (Inserm), France
Valentine Campana	L'Institut national de la santé et de la recherche médicale (Inserm), France
Valentine Piquard	L'Institut national de la santé et de la recherche médicale (Inserm), France
Valérie Gaborieau	L'Institut national de la santé et de la recherche médicale (Inserm), France
Valérie Garrait	L'Institut national de la santé et de la recherche médicale (Inserm), France
Valérie Gissot	L'Institut national de la santé et de la recherche médicale (Inserm), France
Vanina Meysonnier	L'Institut national de la santé et de la recherche médicale (Inserm), France
Ventzislava Petrov-Sanchez	L'Institut national de la santé et de la recherche médicale (Inserm), France
Véronique Lemee	L'Institut national de la santé et de la recherche médicale (Inserm), France
Victoria Manda	L'Institut national de la santé et de la recherche médicale (Inserm), France
Vincent Dinot	L'Institut national de la santé et de la recherche médicale (Inserm), France
Vincent Dubee	L'Institut national de la santé et de la recherche médicale (Inserm), France
Vincent Enouf	L'Institut national de la santé et de la recherche médicale (Inserm), France
Vincent Langlois	L'Institut national de la santé et de la recherche médicale (Inserm), France
Vincent Le Moing	L'Institut national de la santé et de la recherche médicale (Inserm), France
Vincent Peigne	L'Institut national de la santé et de la recherche médicale (Inserm), France
Vincent Pestre	L'Institut national de la santé et de la recherche médicale (Inserm), France
Vincent Thibault	L'Institut national de la santé et de la recherche médicale (Inserm), France
Walter Picard	L'Institut national de la santé et de la recherche médicale (Inserm), France
Xavier Duval	L'Institut national de la santé et de la recherche médicale (Inserm), France
Yazdan Yazdanpanah	L'Institut national de la santé et de la recherche médicale (Inserm), France
Yoan Lavie-Badie	L'Institut national de la santé et de la recherche médicale (Inserm), France
Younes Ait Tamlihat	L'Institut national de la santé et de la recherche médicale (Inserm), France
Younes Kerroumi	L'Institut national de la santé et de la recherche médicale (Inserm), France
Yves Levy	L'Institut national de la santé et de la recherche médicale (Inserm), France
James Joshua Douglas	Lions Gate Hospital, Canada
Valla Sahraei	Lions Gate Hospital, Canada
Lukas Arenz	LMU Hospital Munich, Medical Department II, Campus Großhadern, Germany
Michaela Barnikel	LMU Hospital Munich, Medical Department II, Campus Großhadern, Germany
Stephanie-Susanne Stecher	LMU Hospital Munich, Medical Department II, Campus Großhadern, Germany
Anatoliy Gavrylov	Lugansk State Medical University - Department of Internal Medicine No2, Ukraine
Galyna Kutsyna	Lugansk State Medical University - Department of Internal Medicine No2, Ukraine
Oksana Kruglova	Lugansk State Medical University - Department of Internal Medicine No2, Ukraine
Olga Martynenko	Lugansk State Medical University - Department of Internal Medicine No2, Ukraine
Vadim Tieroshyn	Lugansk State Medical University - Department of Internal Medicine No2, Ukraine
Maria de Piero	Maastricht University Medical Centre, Netherlands
Ben Morton	Malawi-Liverpool-Wellcome Trust Clinical Research Programme, Malawi
Samantha Lissauer	Malawi-Liverpool-Wellcome Trust Clinical Research Programme, Malawi
Basri Mat Nor	Malaysian Registry of Intensive Care (MyRISE), Malaysia
Argin G	Manipal Hospital Whitefield, India
Andrea Villoldo	Mar del Plata Medical Foundation Private Community Hospital, Argentina
Mariano Esperatti	Mar del Plata Medical Foundation Private Community Hospital, Argentina
Nora Fuentes	Mar del Plata Medical Foundation Private Community Hospital, Argentina
Amanda Palacios	Mayo Clinic School of Medicine, United States of America
Anika Atique	McGill University Health Centre, Canada
Anjellica Chen	McGill University Health Centre, Canada
Jimmy Ming-Yang Hsu	McGill University Health Centre, Canada
Joshua Solomon	McGill University Health Centre, Canada
Matthew Pellan Cheng	McGill University Health Centre, Canada
Shirin Tabrizi	McGill University Health Centre, Canada
Todd C. Lee	McGill University Health Centre, Canada
Yusing Gu	McGill University Health Centre, Canada
Ansley Hamer	McLeod Healthcare System, United States of America
Michael Rose	McLeod Healthcare System, United States of America
Sarah Isgett	McLeod Healthcare System, United States of America
Laura van Gulik	Meander Medical Centre, Netherlands
Emily Neumann	Medical College of Wisconsin, United States of America
Lucian Durham III	Medical College of Wisconsin, United States of America
Bernhard Roessler	Medical University of Vienna, Austria
Michael Schwameis	Medical University of Vienna, Austria
Nina Buchtele	Medical University of Vienna, Austria
Roman Ullrich	Medical University of Vienna, Austria
Thomas Staudinger	Medical University of Vienna, Austria
Albertus Beishuizen	Medisch Spectrum Twente, Netherlands
Alexander Daniel Cornet	Medisch Spectrum Twente, Netherlands
Corine Delsing	Medisch Spectrum Twente, Netherlands
Djura Piersma	Medisch Spectrum Twente, Netherlands
Harald Vonkeman	Medisch Spectrum Twente, Netherlands
Ilonka van Veen	Medisch Spectrum Twente, Netherlands
Job van der Palen	Medisch Spectrum Twente, Netherlands
Marieke Haalboom	Medisch Spectrum Twente, Netherlands
Marije Lowik	Medisch Spectrum Twente, Netherlands
Marjolein Brusse-Keizer	Medisch Spectrum Twente, Netherlands
Paul van der Valk	Medisch Spectrum Twente, Netherlands
Rob Klont	Medisch Spectrum Twente, Netherlands
Akram Zaaqoq	MedStar Washington Hospital Centre, United States of America
Annmarie O'Callaghan	Mercy Hospital, Ireland
Chris Kandel	Michael Garron Hospital, Canada
Gloria Crowl	Michael Garron Hospital, Canada
Jeff Powis	Michael Garron Hospital, Canada
Conar O'Neil	Misericordia Community Hospital, Canada
Aidan Burrell	Monash University, Australia
Andrew Udy	Monash University, Australia
Ary Serpa Neto	Monash University, Australia
Craig French	Monash University, Australia
Tony Trapani	Monash University, Australia
Allison McGeer	Mount Sinai Hospital, Canada
Mare Pejkovska	Mount Sinai Hospital, Canada
Isabela Saba	Mount Sinai Medical Center, United States of America
Luisa Quesada	Mount Sinai Medical Center, United States of America
Marc Csete	Mount Sinai Medical Center, United States of America
Sergio Poli	Mount Sinai Medical Center, United States of America
Daisuke Kasugai	Nagoya University Hospital, Japan
Hiroaki Hiraiwa	Nagoya University Hospital, Japan
Taku Tanaka	Nagoya University Hospital, Japan
Ardiyan Apriyana	National Cardiovascular Center Harapan Kita Jakarta Indonesia, Indonesia
Dafsah Juzar	National Cardiovascular Center Harapan Kita Jakarta Indonesia, Indonesia
Eva Miranda Marwali	National Cardiovascular Center Harapan Kita Jakarta Indonesia, Indonesia
Santi Dewayanti	National Cardiovascular Center Harapan Kita Jakarta Indonesia, Indonesia
Caroline Mudara	National Institute for Communicable Diseases, South Africa
Lucille Blumberg	National Institute for Communicable Diseases, South Africa
Murray Dryden	National Institute for Communicable Diseases, South Africa
Waasila Jassat	National Institute for Communicable Diseases, South Africa
Adrian Streinu-Cercel	National Institute for Infectious Diseases Matei Bals, Romania
Anca Streinu-Cercel	National Institute for Infectious Diseases Matei Bals, Romania
Oana Sandulescu	National Institute for Infectious Diseases Matei Bals, Romania
Ahmad Afiq Ramli	National Institutes of Health Malaysia (NIH), Malaysia
Ahmad Kashfi Haji Ab Rahman	National Institutes of Health Malaysia (NIH), Malaysia
Alif Adlan Mohd Thabit	National Institutes of Health Malaysia (NIH), Malaysia
Amirul Asyraf	National Institutes of Health Malaysia (NIH), Malaysia
Anilawati Mat Jelani	National Institutes of Health Malaysia (NIH), Malaysia
Azlan Mat Soom	National Institutes of Health Malaysia (NIH), Malaysia
Benedict Sim Lim Heng	National Institutes of Health Malaysia (NIH), Malaysia
Chan Chee Eng	National Institutes of Health Malaysia (NIH), Malaysia
Chian Hui Yeoh	National Institutes of Health Malaysia (NIH), Malaysia
Deepashankari Suppiah	National Institutes of Health Malaysia (NIH), Malaysia
Denisa Khoo	National Institutes of Health Malaysia (NIH), Malaysia
Dzawani Muhamad	National Institutes of Health Malaysia (NIH), Malaysia
Farah Nadiah Bidin	National Institutes of Health Malaysia (NIH), Malaysia
Gan Ee Xian	National Institutes of Health Malaysia (NIH), Malaysia
Ganesh Kumar	National Institutes of Health Malaysia (NIH), Malaysia
Giri Shan Rajahram	National Institutes of Health Malaysia (NIH), Malaysia
Gugapriyaa Muyandy	National Institutes of Health Malaysia (NIH), Malaysia
Ha Sha Lene	National Institutes of Health Malaysia (NIH), Malaysia
Hanan Fateena	National Institutes of Health Malaysia (NIH), Malaysia
Heng Gee Lee	National Institutes of Health Malaysia (NIH), Malaysia
Hiu Jian Chua	National Institutes of Health Malaysia (NIH), Malaysia
Hon Shen Png	National Institutes of Health Malaysia (NIH), Malaysia
Jananee Thirumanickam	National Institutes of Health Malaysia (NIH), Malaysia
Jee Yan Ong	National Institutes of Health Malaysia (NIH), Malaysia
Jia Shyi Loy	National Institutes of Health Malaysia (NIH), Malaysia
Jin Yi Goh	National Institutes of Health Malaysia (NIH), Malaysia
Jonathan Chua	National Institutes of Health Malaysia (NIH), Malaysia
Jordan Zhien Yang Toh	National Institutes of Health Malaysia (NIH), Malaysia
Kah Chuan Lim	National Institutes of Health Malaysia (NIH), Malaysia
Kalaiarasu Peariasamy	National Institutes of Health Malaysia (NIH), Malaysia
Karisha Sivam	National Institutes of Health Malaysia (NIH), Malaysia
Ker Hong Bee	National Institutes of Health Malaysia (NIH), Malaysia
Khor How Kiat	National Institutes of Health Malaysia (NIH), Malaysia
Kim Keat Tan	National Institutes of Health Malaysia (NIH), Malaysia
Kok Wei Hao	National Institutes of Health Malaysia (NIH), Malaysia
Kong Yeow Kang	National Institutes of Health Malaysia (NIH), Malaysia
Kuan Pei Xuan	National Institutes of Health Malaysia (NIH), Malaysia
Lai Hui Pang	National Institutes of Health Malaysia (NIH), Malaysia
Lee Lee Low	National Institutes of Health Malaysia (NIH), Malaysia
Leong Chee Loon	National Institutes of Health Malaysia (NIH), Malaysia
Leong Chin Tho	National Institutes of Health Malaysia (NIH), Malaysia
Lim Lina	National Institutes of Health Malaysia (NIH), Malaysia
Lim Saio Xian	National Institutes of Health Malaysia (NIH), Malaysia
Lim Yuen Han	National Institutes of Health Malaysia (NIH), Malaysia
Lionel Eric Benjiman	National Institutes of Health Malaysia (NIH), Malaysia
Mageswari Selvarajoo	National Institutes of Health Malaysia (NIH), Malaysia
Marsilla Marzukie	National Institutes of Health Malaysia (NIH), Malaysia
Masliza Zahid	National Institutes of Health Malaysia (NIH), Malaysia
Mohan Dass Pathmanathan	National Institutes of Health Malaysia (NIH), Malaysia
Mohanaprasanth Balakrishnan	National Institutes of Health Malaysia (NIH), Malaysia
Mohd Nazlin Bin Kamarudin	National Institutes of Health Malaysia (NIH), Malaysia
Muhammad Aisar Ayadi Kamaluddin	National Institutes of Health Malaysia (NIH), Malaysia
Muhammad Ashraf	National Institutes of Health Malaysia (NIH), Malaysia
Muhammad Fadhli Hassin Basri	National Institutes of Health Malaysia (NIH), Malaysia
Nadiah Ismail	National Institutes of Health Malaysia (NIH), Malaysia
Nadiah Kamarudin	National Institutes of Health Malaysia (NIH), Malaysia
Nadirah Abdul Wahid	National Institutes of Health Malaysia (NIH), Malaysia
Nazreen Abu Bakar	National Institutes of Health Malaysia (NIH), Malaysia
Neerusha Kaisbain	National Institutes of Health Malaysia (NIH), Malaysia
Ng Yong Muh	National Institutes of Health Malaysia (NIH), Malaysia
Ng Yong Siang	National Institutes of Health Malaysia (NIH), Malaysia
Nicholas Yee Liang Hing	National Institutes of Health Malaysia (NIH), Malaysia
Nik Nur Eliza Mohamed	National Institutes of Health Malaysia (NIH), Malaysia
Noor Hidayu Wahab	National Institutes of Health Malaysia (NIH), Malaysia
Nor Arisah Misnan	National Institutes of Health Malaysia (NIH), Malaysia
Nor Zaila Binti Zaidan	National Institutes of Health Malaysia (NIH), Malaysia
Nur Amira	National Institutes of Health Malaysia (NIH), Malaysia
Nurul Amani Mohd Noordin	National Institutes of Health Malaysia (NIH), Malaysia
Nurul Faten Izzati Norharizam	National Institutes of Health Malaysia (NIH), Malaysia
Nurul Najmee Abdulkadir	National Institutes of Health Malaysia (NIH), Malaysia
Nurul Zaynah	National Institutes of Health Malaysia (NIH), Malaysia
Ong Yiaw Joe	National Institutes of Health Malaysia (NIH), Malaysia
Pratap Karpayah	National Institutes of Health Malaysia (NIH), Malaysia
Rasidah Bt Senian	National Institutes of Health Malaysia (NIH), Malaysia
Rozanah Abd Rahman	National Institutes of Health Malaysia (NIH), Malaysia
Ryan Khoo	National Institutes of Health Malaysia (NIH), Malaysia
Saef Umar Barnett	National Institutes of Health Malaysia (NIH), Malaysia
Sarah Syahrin	National Institutes of Health Malaysia (NIH), Malaysia
Shahdattul Mawarni Taib	National Institutes of Health Malaysia (NIH), Malaysia
Shaminee Veeran	National Institutes of Health Malaysia (NIH), Malaysia
Shoban Raj Vasudayan	National Institutes of Health Malaysia (NIH), Malaysia
Sia Loong Tonnii	National Institutes of Health Malaysia (NIH), Malaysia
Sim Choon Ean	National Institutes of Health Malaysia (NIH), Malaysia
Siti Nurul Atikah Ahmad Ridzuan	National Institutes of Health Malaysia (NIH), Malaysia
Siti Rohani Binti Mohd Yakop	National Institutes of Health Malaysia (NIH), Malaysia
Siti Zubaidah Othman	National Institutes of Health Malaysia (NIH), Malaysia
Sivanesen Anthonidass	National Institutes of Health Malaysia (NIH), Malaysia
Suhaila Abdul Wahab	National Institutes of Health Malaysia (NIH), Malaysia
Surain Raaj Thanga Thurai	National Institutes of Health Malaysia (NIH), Malaysia
Suresh Kumar Chidambaram	National Institutes of Health Malaysia (NIH), Malaysia
Suvintheran Thangavelu	National Institutes of Health Malaysia (NIH), Malaysia
Syamin Asyraf Shahidan	National Institutes of Health Malaysia (NIH), Malaysia
Sze Kye Teoh	National Institutes of Health Malaysia (NIH), Malaysia
Tahira Jamal Mohamed	National Institutes of Health Malaysia (NIH), Malaysia
Tan Pei Wen	National Institutes of Health Malaysia (NIH), Malaysia
Teck Fung Wong	National Institutes of Health Malaysia (NIH), Malaysia
Tharmini Ravi	National Institutes of Health Malaysia (NIH), Malaysia
Thavamany Kaleesvran	National Institutes of Health Malaysia (NIH), Malaysia
Ting Soo Chow	National Institutes of Health Malaysia (NIH), Malaysia
Tze Vee Soh	National Institutes of Health Malaysia (NIH), Malaysia
Tze Yuan Tee	National Institutes of Health Malaysia (NIH), Malaysia
Vinothini Krishnan	National Institutes of Health Malaysia (NIH), Malaysia
Wei Han Hoh	National Institutes of Health Malaysia (NIH), Malaysia
Xin Ci Wong	National Institutes of Health Malaysia (NIH), Malaysia
Yan Chyi Tan	National Institutes of Health Malaysia (NIH), Malaysia
Yasmin Gani	National Institutes of Health Malaysia (NIH), Malaysia
Yen Tsen Saw	National Institutes of Health Malaysia (NIH), Malaysia
Yew Sing Wong	National Institutes of Health Malaysia (NIH), Malaysia
Yi Bin Ho	National Institutes of Health Malaysia (NIH), Malaysia
Yi Lin Lee	National Institutes of Health Malaysia (NIH), Malaysia
Yun Sii Ing	National Institutes of Health Malaysia (NIH), Malaysia
Zhang Duan Tham	National Institutes of Health Malaysia (NIH), Malaysia
Zul Amali Che Kamaruddin	National Institutes of Health Malaysia (NIH), Malaysia
Chih-Hsien Wang	National Taiwan University Hospital, Taiwan
Yih-Sharng Chen	National Taiwan University Hospital, Taiwan
Diptesh Aryal	Nepal Intensive Care Research Foundation, Nepal
Sushil Khanal	Nepal Intensive Care Research Foundation, Nepal
Lisa Patterson	Niagara Health, Canada
Andra-Maris Post	North Estonia Medical Centre, Estonia
Indrek Rätsep	North Estonia Medical Centre, Estonia
Piret Sillaots	North Estonia Medical Centre, Estonia
Amna Faheem	North York General Hospital, Canada
Kevin Katz	North York General Hospital, Canada
Alan Hartman	Northwell Health, United States of America
Angela Alberti	Northwell Health, United States of America
Efstathia Mihelis	Northwell Health, United States of America
Frank Manetta	Northwell Health, United States of America
Iam Claire E. Sarmiento	Northwell Health, United States of America
Mangala Narasimhan	Northwell Health, United States of America
Michael Varrone	Northwell Health, United States of America
Alberto Uribe	Ohio State University, United States of America
Alicia Gonzalez	Ohio State University, United States of America
Amar Bhatt	Ohio State University, United States of America
Haixia Shi	Ohio State University, United States of America
Johnny McKeown	Ohio State University, United States of America
Juan Fiorda	Ohio State University, United States of America
Luis Periel	Ohio State University, United States of America
Marco Echeverria-Villalobos	Ohio State University, United States of America
Sree Satyapriya	Ohio State University, United States of America
Stephanie Nonas	Oregon Health and Science University, United States of America
Aleksander Rygh Holten	Oslo University Hospital, Norway
Andreas Lind	Oslo University Hospital, Norway
Anne Margarita Dyrhol-Riise	Oslo University Hospital, Norway
Beathe Kiland Granerud	Oslo University Hospital, Norway
Birgitte Stiksrud	Oslo University Hospital, Norway
Dag Henrik Reikvam	Oslo University Hospital, Norway
Else Quist-Paulsen	Oslo University Hospital, Norway
Frank Olav Pettersen	Oslo University Hospital, Norway
Fredrik Müller	Oslo University Hospital, Norway
Jan Cato Holter	Oslo University Hospital, Norway
Kristian Tonby	Oslo University Hospital, Norway
Linda Gail Skeie	Oslo University Hospital, Norway
Liv Hesstvedt	Oslo University Hospital, Norway
Susanne Dudman	Oslo University Hospital, Norway
Synne Jenum	Oslo University Hospital, Norway
Gabriele Sales	Ospedale Molinette, Italy
Giorgia Montrucchio	Ospedale Molinette, Italy
Luca Brazzi	Ospedale Molinette, Italy
Andrea Angheben	Ospedale Sacro Cuore Don Calabria, Italy
Andrea Rossanese	Ospedale Sacro Cuore Don Calabria, Italy
Anna Beltrame	Ospedale Sacro Cuore Don Calabria, Italy
Chiara Simona Cardellino	Ospedale Sacro Cuore Don Calabria, Italy
Giulia Bertoli	Ospedale Sacro Cuore Don Calabria, Italy
Lucia Moro	Ospedale Sacro Cuore Don Calabria, Italy
Paola Rodari	Ospedale Sacro Cuore Don Calabria, Italy
Paolo Cattaneo	Ospedale Sacro Cuore Don Calabria, Italy
Giuseppe Foti	Ospedale San Gerardo, Italy
Marco Giani	Ospedale San Gerardo, Italy
Davide Chiumello	Ospedale San Paolo, Italy
Alexander J. Mentzer	Oxford University (ISARIC4C), United Kingdom
Alison M. Meynert	Oxford University (ISARIC4C), United Kingdom
Ana da Silva Filipe	Oxford University (ISARIC4C), United Kingdom
Andrew Law	Oxford University (ISARIC4C), United Kingdom
Annemarie B. Docherty	Oxford University (ISARIC4C), United Kingdom
Antonia Ho	Oxford University (ISARIC4C), United Kingdom
Beatrice Alex	Oxford University (ISARIC4C), United Kingdom
Benjamin Bach	Oxford University (ISARIC4C), United Kingdom
Cameron J. Fairfield	Oxford University (ISARIC4C), United Kingdom
Carrol Gamble	Oxford University (ISARIC4C), United Kingdom
Catherine A. Shaw	Oxford University (ISARIC4C), United Kingdom
Charlotte Summers	Oxford University (ISARIC4C), United Kingdom
Chloe Donohue	Oxford University (ISARIC4C), United Kingdom
Christopher A. Green	Oxford University (ISARIC4C), United Kingdom
Clare Jackson	Oxford University (ISARIC4C), United Kingdom
Clark D. Russell	Oxford University (ISARIC4C), United Kingdom
David L. Robertson	Oxford University (ISARIC4C), United Kingdom
David Stuart	Oxford University (ISARIC4C), United Kingdom
Debby Bogaert	Oxford University (ISARIC4C), United Kingdom
Egle Saviciute	Oxford University (ISARIC4C), United Kingdom
Emma C. Thomson	Oxford University (ISARIC4C), United Kingdom
Ewen M. Harrison	Oxford University (ISARIC4C), United Kingdom
Fiona Griffiths	Oxford University (ISARIC4C), United Kingdom
Gail Carson	Oxford University (ISARIC4C), United Kingdom
Gary Leeming	Oxford University (ISARIC4C), United Kingdom
Georgios Pollakis	Oxford University (ISARIC4C), United Kingdom
Graham S. Cooke	Oxford University (ISARIC4C), United Kingdom
Hayley Hardwick	Oxford University (ISARIC4C), United Kingdom
J. Kenneth Baillie	Oxford University (ISARIC4C), United Kingdom
James Scott-Brown	Oxford University (ISARIC4C), United Kingdom
Janet Harrison	Oxford University (ISARIC4C), United Kingdom
Janet T. Scott	Oxford University (ISARIC4C), United Kingdom
Jo Dalton	Oxford University (ISARIC4C), United Kingdom
Kenneth A. McLean	Oxford University (ISARIC4C), United Kingdom
Lance C.W. Turtle	Oxford University (ISARIC4C), United Kingdom
Laura Marsh	Oxford University (ISARIC4C), United Kingdom
Lisa Norman	Oxford University (ISARIC4C), United Kingdom
Louise Sigfrid	Oxford University (ISARIC4C), United Kingdom
Mahdad Noursadeghi	Oxford University (ISARIC4C), United Kingdom
Malcolm G. Semple	Oxford University (ISARIC4C), United Kingdom
Maria Zambon	Oxford University (ISARIC4C), United Kingdom
Marie Connor	Oxford University (ISARIC4C), United Kingdom
Massimo Palmarini	Oxford University (ISARIC4C), United Kingdom
Meera Chand	Oxford University (ISARIC4C), United Kingdom
Michelle Girvan	Oxford University (ISARIC4C), United Kingdom
Murray Wham	Oxford University (ISARIC4C), United Kingdom
Nina Jamieson	Oxford University (ISARIC4C), United Kingdom
Paul Klenerman	Oxford University (ISARIC4C), United Kingdom
Peter Openshaw	Oxford University (ISARIC4C), United Kingdom
Richard S. Tedder	Oxford University (ISARIC4C), United Kingdom
Riinu Pius	Oxford University (ISARIC4C), United Kingdom
Ross Hendry	Oxford University (ISARIC4C), United Kingdom
Ruth Lyons	Oxford University (ISARIC4C), United Kingdom
Ryan S. Thwaites	Oxford University (ISARIC4C), United Kingdom
Samreen Ijaz	Oxford University (ISARIC4C), United Kingdom
Sara Clohisey	Oxford University (ISARIC4C), United Kingdom
Sarah E. McDonald	Oxford University (ISARIC4C), United Kingdom
Saye Khoo	Oxford University (ISARIC4C), United Kingdom
Seán Keating	Oxford University (ISARIC4C), United Kingdom
Shiranee Sriskandan	Oxford University (ISARIC4C), United Kingdom
Shona C. Moore	Oxford University (ISARIC4C), United Kingdom
Sophie Halpin	Oxford University (ISARIC4C), United Kingdom
Stephanie Roberts	Oxford University (ISARIC4C), United Kingdom
Stephen R Knight	Oxford University (ISARIC4C), United Kingdom
Thushan de Silva	Oxford University (ISARIC4C), United Kingdom
Tom Drake	Oxford University (ISARIC4C), United Kingdom
Tom Fletcher	Oxford University (ISARIC4C), United Kingdom
Tom Solomon	Oxford University (ISARIC4C), United Kingdom
Vanessa Sancho-Shimizu	Oxford University (ISARIC4C), United Kingdom
Victoria Shaw	Oxford University (ISARIC4C), United Kingdom
Wei Shen Lim	Oxford University (ISARIC4C), United Kingdom
Wendy S. Barclay	Oxford University (ISARIC4C), United Kingdom
William A. Paxton	Oxford University (ISARIC4C), United Kingdom
William Greenhalf	Oxford University (ISARIC4C), United Kingdom
Wilna Oosthuyzen	Oxford University (ISARIC4C), United Kingdom
Ahmed Farooq	Pakistan Registry of Intensive CarE (PRICE), Pakistan
Asim Rana	Pakistan Registry of Intensive CarE (PRICE), Pakistan
Hashmi Madiha	Pakistan Registry of Intensive CarE (PRICE), Pakistan
Iqbal Hussain	Pakistan Registry of Intensive CarE (PRICE), Pakistan
Namra Asif	Pakistan Registry of Intensive CarE (PRICE), Pakistan
Naveed Latif	Pakistan Registry of Intensive CarE (PRICE), Pakistan
Rana Imran Sikander	Pakistan Registry of Intensive CarE (PRICE), Pakistan
Alexandra Sperry	Perelman School of Medicine at the University of Pennsylvania, United States of America
Andrew Acker	Perelman School of Medicine at the University of Pennsylvania, United States of America
Asad Usman	Perelman School of Medicine at the University of Pennsylvania, United States of America
Benjamin Smood	Perelman School of Medicine at the University of Pennsylvania, United States of America
Blake Mergler	Perelman School of Medicine at the University of Pennsylvania, United States of America
Nicholas Rizer	Perelman School of Medicine at the University of Pennsylvania, United States of America
Erlina Burhan	Persahabatan Hospital, Indonesia
Ernita Akmal	Persahabatan Hospital, Indonesia
Menaldi Rasmin	Persahabatan Hospital, Indonesia
Navy Lolong	Persahabatan Hospital, Indonesia
David Dean	Piedmont Atlanta Hospital, United States of America
Andrea Dell'Amore	Policlinico of Padova, Italy
Nilar Lwin	Port Macquarie Base Hospital, Australia
Irfan Khan	Presbyterian Hospital Services, United States of America
Mohammed Quraishi	Presbyterian Hospital Services, United States of America
Paul Campbell	Presbyterian Hospital Services, United States of America
Eka Yudha Lantang	Prof Dr R. D. Kandou Central Hospital (Adult), Indonesia
Anna Jung	Providence Saint John's Health Centre, United States of America
Terese Hammond	Providence Saint John's Health Centre, United States of America
Biing Horng Lee	Raja Permaisuri Bainun Hospital, Malaysia
Daniel Haber	Rambam Hospital, Israel
Maram Zahran	Rambam Hospital, Israel
Mical Paul	Rambam Hospital, Israel
Yael Dishon	Rambam Hospital, Israel
Adam Hall	Red Deer Regional Hospital, Canada
Jacobien Ellerbroek	Reinier de Graaf Gasthuis, Netherlands
Demetrios Kutsogiannis	Royal Alexandra Hospital, Canada
Suzette Willems	Royal Columbian Hospital, Canada
Maria Lawrensia Tampubolon	RSPI Prof Dr Sulianti Saroso, Indonesia
Pompini Agustina Sitompul	RSPI Prof Dr Sulianti Saroso, Indonesia
Rumaisah Satyawati	RSPI Prof Dr Sulianti Saroso, Indonesia
Surya Otto Wijaya	RSPI Prof Dr Sulianti Saroso, Indonesia
Bambang Pujo Semedi	RSUD Dr. Soetomo, Indonesia
Vera Irawany	RSUP Fatmawati, Indonesia
Erica Bak	Rush University Medical Center, United States of America
Arie Zainul Fatoni	Saiful Anwar Hospital - Adult ICU, Indonesia
Masahiro Fukuda	Saiseikai Senri Hospital, Japan
Beatriz Amorim Beltrão	São Camilo Cura D'ars, Brazil
Diego Bastos Porto	São Camilo Cura D'ars, Brazil
Roberto Roncon-Albuquerque Jr	São João Hospital Centre, Portugal
Sérgio Gaião	São João Hospital Centre, Portugal
Andrey Svistunov	Sechenov University, Russia
Daniel Munblit	Sechenov University, Russia
Denis Butnaru	Sechenov University, Russia
Nikita Nekliudov	Sechenov University, Russia
Peter S Timashev	Sechenov University, Russia
Petr Glybochko	Sechenov University, Russia
Polina Bugaeva	Sechenov University, Russia
Victor Fomin	Sechenov University, Russia
Myung Jin Song	Seoul National University Bundang Hospital, South Korea
Su Hwan Lee	Severance Hospital, South Korea
Pranya Sakiyalak	Siriraj Piyamaharajkarun Hospital (SiPH), Thailand
Prompak Nitayavardhana	Siriraj Piyamaharajkarun Hospital (SiPH), Thailand
Ailbhe Hayes	Sligo University Hospital (Saolta), Ireland
Bryan Whelan	Sligo University Hospital (Saolta), Ireland
Imran Ali	Sligo University Hospital (Saolta), Ireland
Miriam O'Sullivan	Sligo University Hospital (Saolta), Ireland
Aisling Gavin	St James's Hospital, Ireland
Andrea Kelly	St James's Hospital, Ireland
Caroline Kosgei	St James's Hospital, Ireland
Dawn Higgins	St James's Hospital, Ireland
Gregory Purcell	St James's Hospital, Ireland
Ignacio Martin-Loeches	St James's Hospital, Ireland
Martina Hennessy	St James's Hospital, Ireland
Triona Downer	St James's Hospital, Ireland
Asfia Sultana	St Joseph's Health Center, Canada
Mark Downing	St Joseph's Health Center, Canada
Alistair Nichol	St Vincents University Hospital, Ireland
Amy Lester-Grant	St Vincents University Hospital, Ireland
Brenda Molloy	St Vincents University Hospital, Ireland
Edel Meaney	St Vincents University Hospital, Ireland
Elaine McPartlan	St Vincents University Hospital, Ireland
Fiona Toal	St Vincents University Hospital, Ireland
Hannah Keane	St Vincents University Hospital, Ireland
Hazel Bergin	St Vincents University Hospital, Ireland
Joanne Downey	St Vincents University Hospital, Ireland
Karolina Krawczyk	St Vincents University Hospital, Ireland
Kate Ainscough	St Vincents University Hospital, Ireland
Kathy Brickell	St Vincents University Hospital, Ireland
Laura Feeney	St Vincents University Hospital, Ireland
Leanne Hays	St Vincents University Hospital, Ireland
Liadain Reid	St Vincents University Hospital, Ireland
Lorna Murphy	St Vincents University Hospital, Ireland
Michelle Smyth	St Vincents University Hospital, Ireland
Paddy Mallon	St Vincents University Hospital, Ireland
Patrick Murray	St Vincents University Hospital, Ireland
Peter Doran	St Vincents University Hospital, Ireland
Phil Gallagher	St Vincents University Hospital, Ireland
Pooja Varghese	St Vincents University Hospital, Ireland
Prasanth Sukumar	St Vincents University Hospital, Ireland
Sebastian Vencken	St Vincents University Hospital, Ireland
Sinead Monahan	St Vincents University Hospital, Ireland
Rakesh Arora	St. Boniface Hospital, Canada
Abby Hurd	St. Joseph's Healthcare Hamilton, Canada
Michelle E Kho	St. Joseph's Healthcare Hamilton, Canada
Gabriel Suen	Sturgeon Community Hospital, Canada
Srinivas Murthy	Sunnybrook Health Sciences Centre, Canada
Adrienne Chan	Sunnybrook Health Sciences Centre, Canada
Asgar Rishu	Sunnybrook Health Sciences Centre, Canada
Ellen Shadowitz	Sunnybrook Health Sciences Centre, Canada
Nick Daneman	Sunnybrook Health Sciences Centre, Canada
Peter Kiiza	Sunnybrook Health Sciences Centre, Canada
Robert A. Fowler	Sunnybrook Health Sciences Centre, Canada
Anders Tveita	Sykehusapoteket Bærum, Norway
Trude Steinsvik	Sykehusapoteket Bærum, Norway
Aleksandr Beljantsev	Tartu University Hospital, Estonia
Olavi Maasikas	Tartu University Hospital, Estonia
Vladislav Mihnovit	Tartu University Hospital, Estonia
Takako Akimoto	Teine Keijinkai Hospital, Japan
Jarne Van Hattem	Tergooi Hospital, Netherlands
Peter de Vries	Tergooi Hospital, Netherlands
Sabine Croonen	Tergooi Hospital, Netherlands
Daniel Glikman	The Baruch Padeh Medical Center Poriya, Israel
Hiba Zayyad	The Baruch Padeh Medical Center Poriya, Israel
Moshe Matan	The Baruch Padeh Medical Center Poriya, Israel
Anne McCarthy	The Ottawa Hospital, Canada
Phoebe Ampaw	The Ottawa Hospital, Canada
Scott Pharand	The Ottawa Hospital, Canada
Shirley Sarfo-Mensah	The Ottawa Hospital, Canada
Keiki Shimizu	Tokyo Metropolitan Tama Medical Center, Japan
Jamel Ortoleva	Tufts Medical Centre, United States of America
Al-Awwab Dabaliz	UH Cleveland Hospital, United States of America
Colin McCloskey	UH Cleveland Hospital, United States of America
Tarek Elshazly	UH Cleveland Hospital, United States of America
Andriy Bal	Unidade Local de Saúde de Alto Minho, Portugal
Rogério Silva	Unidade Local de Saúde de Alto Minho, Portugal
Elisabeth Adam	Uniklinik University Hospital, Germany
Holger Neb	Uniklinik University Hospital, Germany
Ionna Deligiannis	Uniklinik University Hospital, Germany
Kai Zacharowski	Uniklinik University Hospital, Germany
Michael Sonntagbauer	Uniklinik University Hospital, Germany
Gyan Sandhu	Unity Health Toronto, Canada
Imrana Khalid	Unity Health Toronto, Canada
John Marshall	Unity Health Toronto, Canada
Marlene Santos	Unity Health Toronto, Canada
Aquiles Henriquez	Universidad de Las Américas, Ecuador
Hugo Miranda-Maldonado	Universidad de Las Américas, Ecuador
Ruth Jimbo-Sotomayor	Universidad de Las Américas, Ecuador
Claudia Milena Orozco-Chamorro	Universidad del Cauca, Colombia
Daniel Perez	Universidad del Cauca, Colombia
Diana Hernandez	Universidad del Cauca, Colombia
Isabela Bolaños	Universidad del Cauca, Colombia
Jose Andres Calvache	Universidad del Cauca, Colombia
Calvin Wong	Universitair Ziekenhuis, Belgium
Pieter Depuydt	Universitair Ziekenhuis, Belgium
Anja Grosse Lordemann	University Children's Hospital, University Medical Center Hamburg-Eppendorf, Germany
Cornelius Rau	University Children's Hospital, University Medical Center Hamburg-Eppendorf, Germany
Robin Kobbe	University Children's Hospital, University Medical Center Hamburg-Eppendorf, Germany
Deepali Kumar	University Health Network, Canada
Aisling Murphy	University Hospital - Waterford, Ireland
Darren Dahly	University Hospital - Waterford, Ireland
Konstanty Szuldrzynski	University Hospital in Krakow, Poland
Alasdair Nazerali-Maitland	University Hospital Northern British Columbia, Canada
Hanna Renk	University Hospital of Tubingen, Germany
Jonathan Remppis	University Hospital of Tubingen, Germany
Siri Goepel	University Hospital of Tubingen, Germany
Andrea Cortegiani	University Hospital Policlinico Paolo Giaccone, Italy
Elisabetta Spinuzza	University Hospital Policlinico Paolo Giaccone, Italy
Mariachiara Ippolito	University Hospital Policlinico Paolo Giaccone, Italy
Marta Alessi	University Hospital Policlinico Paolo Giaccone, Italy
François Lellouche	University Institute of Cardiology and Respirology, Canada
Patricia Lizotte	University Institute of Cardiology and Respirology, Canada
Douwe F. Postma	University Medical Center Groningen, Netherlands
Peter Van der Voort	University Medical Center Groningen, Netherlands
Wim Dieperink	University Medical Center Groningen, Netherlands
Ymkje Stienstra	University Medical Center Groningen, Netherlands
Oleksa Rewa	University of Alberta Adult ICU, Canada
Teresa Lawrence	University of Alberta Adult ICU, Canada
Stella Huo	University of California - San Francisco (UCSF), United States of America
Mohamed Fayed	University of California San Francisco - Fresno, United States of America
Rebekha Garcia	University of California San Francisco - Fresno, United States of America
Pamela Combs	University of Chicago, United States of America
Tae Song	University of Chicago, United States of America
Bailey Cassandra	University of Cincinnati, United States of America
Denise Richardson	University of Cincinnati, United States of America
Gretchen Lemmink	University of Cincinnati, United States of America
Maggie Mechlin	University of Cincinnati, United States of America
Suzanne Bennett	University of Cincinnati, United States of America
Lovkesh Arora	University of Iowa, United States of America
Hongru Ren	University of Manitoba, Canada
Emily Martin	University of Michigan Schools of Medicine & Public Health, United States of America
Emily Somers	University of Michigan Schools of Medicine & Public Health, United States of America
Jonathan Golob	University of Michigan Schools of Medicine & Public Health, United States of America
Pratima Sharma	University of Michigan Schools of Medicine & Public Health, United States of America
Shaun Thompson	University of Nebraska Medical Center, United States of America
Amanda Rojek	University of Oxford, United Kingdom
Andrew Dagens	University of Oxford, United Kingdom
Barbara Wanjiru Citarella	University of Oxford, United Kingdom
Christiana Kartsonaki	University of Oxford, United Kingdom
Christl A. Donnelly	University of Oxford, United Kingdom
Christophe Fraser	University of Oxford, United Kingdom
Emmanuelle A Dankwa	University of Oxford, United Kingdom
Emmanuelle Denis	University of Oxford, United Kingdom
Jennifer Lee	University of Oxford, United Kingdom
Jia Wei	University of Oxford, United Kingdom
Joaquín Baruch	University of Oxford, United Kingdom
Kalynn Kennon	University of Oxford, United Kingdom
Mark G. Pritchard	University of Oxford, United Kingdom
Martina Escher	University of Oxford, United Kingdom
Matthew Hall	University of Oxford, United Kingdom
Piero L. Olliaro	University of Oxford, United Kingdom
Rupert Higgins	University of Oxford, United Kingdom
Sadie Kelly	University of Oxford, United Kingdom
Sarah Moore	University of Oxford, United Kingdom
James Vickers	University of Oxford, United Kingdom
Romans Matulevics	University of Oxford, United Kingdom
Sue Smith	University of Oxford, United Kingdom
Valeria Balan	University of Oxford, United Kingdom
Jake Dunning	University of Oxford, United Kingdom
James Lee	University of Oxford, United Kingdom
Peter Horby	University of Oxford, United Kingdom
Carlo Giaquinto	University of Padua, Italy
Amanda Corley	University of Queensland, Australia
Gianluigi Li Bassi	University of Queensland, Australia
Heidi Dalton	University of Queensland, Australia
Jacky Y. Suen	University of Queensland, Australia
John F Fraser	University of Queensland, Australia
Nicole White	University of Queensland, Australia
Sally Shrapnel	University of Queensland, Australia
Samuel Hinton	University of Queensland, Australia
Simon Forsyth	University of Queensland, Australia
Stephanie Yerkovich	University of Queensland, Australia
Ami Stuart	University of Utah, United States of America
Anna Ciullo	University of Utah, United States of America
Dorothea Rosenberger	University of Utah, United States of America
Jonathan Crump	University of Utah, United States of America
Mary Mone	University of Utah, United States of America
Matthew Griffee	University of Utah, United States of America
Yuri Kida	University of Utah, United States of America
Alex Nagrebetsky	US NHLBI PETAL Network, United States of America
Catherine L. Hough	US NHLBI PETAL Network, United States of America
Ithan D. Peltan	US NHLBI PETAL Network, United States of America
Gayle Carney	Vancouver Island Health, Canada
Colin McArthur	Waikato Hospital, New Zealand
Christy Kay	Washington University in St. Louis, United States of America
Himed Musaab	Wexford General Hospital, Ireland
Linda O'Shea	Wexford General Hospital, Ireland
Obada Yousif	Wexford General Hospital, Ireland
Patricia Gordon	Wexford General Hospital, Ireland
Shaikh Sharjeel	Wexford General Hospital, Ireland
Sharma Keshav	Wexford General Hospital, Ireland
Zulfiqar Sandhu	Wexford General Hospital, Ireland
Husna Begum	WHO-ISARIC, United Kingdom
Steve Webb	WHO-ISARIC, United Kingdom
Timothy M. Uyeki	WHO-ISARIC, United Kingdom
Asma Moin	William Osler Health Sciences System - Etobicoke General Hospital, Canada
David Richardson	William Osler Health Sciences System - Etobicoke General Hospital, Canada
Nadia Malik	William Osler Health Sciences System - Etobicoke General Hospital, Canada
